# Supplementary material for: Ligand relay catalysis for cobalt-catalyzed sequential hydrosilylation and hydrohydrazidation of terminal alkynes
Source: Nat Commun. 2022 Feb 3;13:650. doi: 10.1038/s41467-022-28285-w (PMC8813943; doi:10.1038/s41467-022-28285-w)
Supplement: Supplementary file 2 — Source Data [file 41467_2022_28285_MOESM2_ESM.xlsx]

## Sheet: Sheet1
Fig. S10 data	Xantphos			Xantphos•CoBr2			Xantphos•CoBr2+NaBHEt3			Xantphos•CoBr2+NaBHEt3+ OPAQ for 5 min			Xantphos•CoBr2+ NaBHEt3+OPAQ for 30 min			OPAQ•CoBr2+NaBHEt3 for 5 min			OPAQ										Fig. S11 data	Xantphos•CoBr2+NaBHEt3 under air			Xantphos•CoBr2+NaBHEt3 under air for 10 min			Xantphos•CoBr2+NaBHEt3 under air for 20 min			Xantphos•CoBr2+NaBHEt3 under air for 30 min
	Absorbance:209			Absorbance:209			Absorbance:209			Absorbance:209			Absorbance:209			Absorbance:209			Absorbance:209											Absorbance:209			Absorbance:209			Absorbance:209			Absorbance:209
	197.351	0.0499745		197.351	0.187798		197.351	0.100115		197.351	-0.0367228		197.351	0.0561158		197.351	-0.057992		197.351	-0.15261										197.351	-0.431959		197.351	-0.119609		197.351	0.0718824		197.351	-0.172712
	198.153	0.0865166		198.153	0.0703529		198.153	0.0523989		198.153	0.080905		198.153	0.12123		198.153	0.134995		198.153	0.136442										198.153	0.126099		198.153	0.0884403		198.153	0.117575		198.153	0.0392862
	198.954	0.0624917		198.954	0.0822092		198.954	0.0604464		198.954	0.0711463		198.954	0.106283		198.954	0.129187		198.954	0.103306										198.954	0.0677729		198.954	0.0854047		198.954	0.103468		198.954	0.0420119
	199.756	0.0619974		199.756	0.0791802		199.756	0.0643036		199.756	0.0726825		199.756	0.109993		199.756	0.132917		199.756	0.100472										199.756	0.0580694		199.756	0.0743439		199.756	0.107505		199.756	0.0464083
	200.557	0.0608112		200.557	0.0823249		200.557	0.0687397		200.557	0.0748487		200.557	0.115248		200.557	0.129359		200.557	0.0920436										200.557	0.0437459		200.557	0.0677578		200.557	0.105831		200.557	0.0391245
	201.359	0.0638527		201.359	0.0898279		201.359	0.0836642		201.359	0.0849238		201.359	0.116053		201.359	0.124192		201.359	0.0885939										201.359	0.0399375		201.359	0.067142		201.359	0.104737		201.359	0.0422493
	202.16	0.0633566		202.16	0.0935008		202.16	0.0863926		202.16	0.082729		202.16	0.116913		202.16	0.122383		202.16	0.0903534										202.16	0.0397467		202.16	0.0645997		202.16	0.101642		202.16	0.0403001
	202.961	0.0648317		202.961	0.0915335		202.961	0.0891909		202.961	0.0838315		202.961	0.116156		202.961	0.121744		202.961	0.0885465										202.961	0.0456362		202.961	0.0705125		202.961	0.103421		202.961	0.038716
	203.762	0.0627684		203.762	0.0935931		203.762	0.0921443		203.762	0.0878242		203.762	0.120681		203.762	0.125098		203.762	0.0906643										203.762	0.0434177		203.762	0.0720048		203.762	0.104579		203.762	0.0392294
	204.564	0.0662161		204.564	0.0910225		204.564	0.0957981		204.564	0.0897993		204.564	0.1263		204.564	0.123754		204.564	0.0881175										204.564	0.0459669		204.564	0.0761552		204.564	0.112153		204.564	0.0403466
	205.365	0.0671986		205.365	0.0914464		205.365	0.0970797		205.365	0.0928297		205.365	0.130459		205.365	0.123557		205.365	0.0927965										205.365	0.0435415		205.365	0.0807192		205.365	0.109464		205.365	0.042026
	206.166	0.0697193		206.166	0.0963843		206.166	0.0963011		206.166	0.0908686		206.166	0.132897		206.166	0.122512		206.166	0.0963262										206.166	0.049333		206.166	0.0857332		206.166	0.110323		206.166	0.0493498
	206.967	0.0754622		206.967	0.0960339		206.967	0.0928292		206.967	0.0905526		206.967	0.1367		206.967	0.129839		206.967	0.097193										206.967	0.0498783		206.967	0.0885372		206.967	0.113982		206.967	0.0487619
	207.768	0.078536		207.768	0.0991399		207.768	0.0915265		207.768	0.0871114		207.768	0.141062		207.768	0.132707		207.768	0.0952304										207.768	0.0504238		207.768	0.0934067		207.768	0.120642		207.768	0.0554744
	208.569	0.0763691		208.569	0.103908		208.569	0.0915406		208.569	0.0869412		208.569	0.147925		208.569	0.137807		208.569	0.103887										208.569	0.0507766		208.569	0.0901177		208.569	0.127139		208.569	0.0607355
	209.369	0.0843397		209.369	0.106084		209.369	0.0924419		209.369	0.0893121		209.369	0.153899		209.369	0.136573		209.369	0.106418										209.369	0.0518911		209.369	0.0922802		209.369	0.131436		209.369	0.0662556
	210.17	0.0871139		210.17	0.110714		210.17	0.0945413		210.17	0.092369		210.17	0.16122		210.17	0.144262		210.17	0.117409										210.17	0.055147		210.17	0.0954416		210.17	0.134813		210.17	0.0662614
	210.971	0.0944991		210.971	0.11857		210.971	0.100246		210.971	0.096276		210.971	0.16827		210.971	0.146443		210.971	0.116867										210.971	0.0647164		210.971	0.102493		210.971	0.145006		210.971	0.0686154
	211.771	0.100245		211.771	0.123176		211.771	0.110351		211.771	0.102857		211.771	0.180266		211.771	0.153553		211.771	0.127435										211.771	0.0724047		211.771	0.109792		211.771	0.153705		211.771	0.0721467
	212.572	0.105211		212.572	0.12843		212.572	0.11769		212.572	0.104006		212.572	0.193423		212.572	0.161092		212.572	0.132607										212.572	0.079911		212.572	0.114547		212.572	0.162297		212.572	0.0817944
	213.372	0.112446		213.372	0.133457		213.372	0.122798		213.372	0.111743		213.372	0.211446		213.372	0.167545		213.372	0.143886										213.372	0.0913984		213.372	0.127927		213.372	0.172027		213.372	0.0878017
	214.173	0.124718		214.173	0.140509		214.173	0.135561		214.173	0.121262		214.173	0.223425		214.173	0.175815		214.173	0.146726										214.173	0.0968847		214.173	0.142246		214.173	0.178508		214.173	0.0950765
	214.973	0.130718		214.973	0.151441		214.973	0.149763		214.973	0.13034		214.973	0.238353		214.973	0.190912		214.973	0.15878										214.973	0.10756		214.973	0.151552		214.973	0.188621		214.973	0.102171
	215.773	0.141015		215.773	0.161087		215.773	0.163552		215.773	0.140927		215.773	0.250878		215.773	0.198638		215.773	0.168624										215.773	0.120014		215.773	0.157063		215.773	0.197068		215.773	0.116965
	216.574	0.149526		216.574	0.174193		216.574	0.178637		216.574	0.150335		216.574	0.269699		216.574	0.219305		216.574	0.183208										216.574	0.129033		216.574	0.166578		216.574	0.208371		216.574	0.129462
	217.374	0.159919		217.374	0.184832		217.374	0.188685		217.374	0.162991		217.374	0.285324		217.374	0.238685		217.374	0.190738										217.374	0.138882		217.374	0.176263		217.374	0.215108		217.374	0.13933
	218.174	0.172683		218.174	0.198555		218.174	0.199895		218.174	0.174686		218.174	0.30196		218.174	0.253346		218.174	0.206449										218.174	0.15216		218.174	0.189403		218.174	0.221003		218.174	0.149107
	218.974	0.182268		218.974	0.215795		218.974	0.219096		218.974	0.193545		218.974	0.325663		218.974	0.274495		218.974	0.222212										218.974	0.16129		218.974	0.201469		218.974	0.22738		218.974	0.160808
	219.774	0.189945		219.774	0.232512		219.774	0.228912		219.774	0.209715		219.774	0.347208		219.774	0.295378		219.774	0.238478										219.774	0.176143		219.774	0.210552		219.774	0.238024		219.774	0.17456
	220.574	0.201579		220.574	0.248732		220.574	0.247326		220.574	0.22425		220.574	0.374591		220.574	0.319362		220.574	0.252118										220.574	0.191443		220.574	0.227643		220.574	0.257931		220.574	0.193273
	221.374	0.219143		221.374	0.270742		221.374	0.26649		221.374	0.24254		221.374	0.408862		221.374	0.345326		221.374	0.27156										221.374	0.207753		221.374	0.24589		221.374	0.275621		221.374	0.203047
	222.173	0.235491		222.173	0.294585		222.173	0.281196		222.173	0.260293		222.173	0.434816		222.173	0.367137		222.173	0.292715										222.173	0.228802		222.173	0.264999		222.173	0.291202		222.173	0.218574
	222.973	0.251782		222.973	0.316631		222.973	0.306947		222.973	0.278137		222.973	0.461531		222.973	0.389096		222.973	0.317235										222.973	0.24774		222.973	0.283218		222.973	0.316131		222.973	0.235128
	223.773	0.265119		223.773	0.33904		223.773	0.32544		223.773	0.295498		223.773	0.492827		223.773	0.411147		223.773	0.338614										223.773	0.267119		223.773	0.302395		223.773	0.344686		223.773	0.253842
	224.572	0.284186		224.572	0.360429		224.572	0.349845		224.572	0.308128		224.572	0.509032		224.572	0.430659		224.572	0.356653										224.572	0.28293		224.572	0.318705		224.572	0.368877		224.572	0.272227
	225.372	0.301834		225.372	0.378454		225.372	0.370766		225.372	0.316415		225.372	0.5326		225.372	0.443		225.372	0.376934										225.372	0.29982		225.372	0.337675		225.372	0.390458		225.372	0.282951
	226.171	0.309594		226.171	0.392858		226.171	0.382272		226.171	0.321839		226.171	0.538867		226.171	0.450333		226.171	0.387549										226.171	0.309969		226.171	0.34451		226.171	0.399706		226.171	0.288784
	226.971	0.313803		226.971	0.401622		226.971	0.388734		226.971	0.325703		226.971	0.541493		226.971	0.455289		226.971	0.393046										226.971	0.313642		226.971	0.349625		226.971	0.408582		226.971	0.299274
	227.77	0.318374		227.77	0.407117		227.77	0.402004		227.77	0.330372		227.77	0.548935		227.77	0.456943		227.77	0.397311										227.77	0.318568		227.77	0.354424		227.77	0.417271		227.77	0.304914
	228.57	0.324677		228.57	0.414941		228.57	0.416379		228.57	0.337527		228.57	0.55952		228.57	0.459276		228.57	0.406005										228.57	0.330096		228.57	0.363778		228.57	0.42762		228.57	0.316335
	229.369	0.332393		229.369	0.425877		229.369	0.433211		229.369	0.342656		229.369	0.573904		229.369	0.462454		229.369	0.417141										229.369	0.341218		229.369	0.376767		229.369	0.439354		229.369	0.32821
	230.168	0.339226		230.168	0.433784		230.168	0.448774		230.168	0.350712		230.168	0.591604		230.168	0.47182		230.168	0.430105										230.168	0.355599		230.168	0.390639		230.168	0.455913		230.168	0.336854
	230.967	0.347849		230.967	0.441414		230.967	0.469339		230.967	0.360719		230.967	0.60632		230.967	0.48159		230.967	0.443123										230.967	0.368656		230.967	0.406506		230.967	0.473027		230.967	0.355934
	231.766	0.361015		231.766	0.447753		231.766	0.491088		231.766	0.370383		231.766	0.629938		231.766	0.49251		231.766	0.463382										231.766	0.387615		231.766	0.425838		231.766	0.494676		231.766	0.373675
	232.565	0.371163		232.565	0.455359		232.565	0.514692		232.565	0.37834		232.565	0.653172		232.565	0.501702		232.565	0.483372										232.565	0.410149		232.565	0.450312		232.565	0.520565		232.565	0.391729
	233.364	0.381684		233.364	0.456237		233.364	0.53622		233.364	0.385381		233.364	0.672992		233.364	0.508797		233.364	0.50575										233.364	0.431647		233.364	0.475246		233.364	0.55115		233.364	0.410849
	234.163	0.388009		234.163	0.455201		234.163	0.550372		234.163	0.388691		234.163	0.689883		234.163	0.513825		234.163	0.523572										234.163	0.448516		234.163	0.497791		234.163	0.578388		234.163	0.425022
	234.961	0.393974		234.961	0.449584		234.961	0.566481		234.961	0.394166		234.961	0.700789		234.961	0.519578		234.961	0.542311										234.961	0.467052		234.961	0.518554		234.961	0.601012		234.961	0.43738
	235.76	0.398085		235.76	0.443481		235.76	0.581312		235.76	0.397976		235.76	0.713619		235.76	0.520855		235.76	0.561941										235.76	0.484063		235.76	0.538672		235.76	0.62254		235.76	0.450703
	236.559	0.400908		236.559	0.433583		236.559	0.589469		236.559	0.398996		236.559	0.725841		236.559	0.522078		236.559	0.578285										236.559	0.499494		236.559	0.55772		236.559	0.642548		236.559	0.459071
	237.357	0.402298		237.357	0.424666		237.357	0.595785		237.357	0.400236		237.357	0.734003		237.357	0.520294		237.357	0.594302										237.357	0.511801		237.357	0.578849		237.357	0.659315		237.357	0.466527
	238.156	0.402491		238.156	0.413463		238.156	0.598039		238.156	0.400796		238.156	0.741494		238.156	0.515839		238.156	0.609477										238.156	0.522613		238.156	0.594442		238.156	0.672234		238.156	0.471437
	238.954	0.401342		238.954	0.40289		238.954	0.591789		238.954	0.400942		238.954	0.746156		238.954	0.511167		238.954	0.618632										238.954	0.532168		238.954	0.60513		238.954	0.677347		238.954	0.47361
	239.753	0.401643		239.753	0.393351		239.753	0.585035		239.753	0.403425		239.753	0.748154		239.753	0.505753		239.753	0.634739										239.753	0.540668		239.753	0.619515		239.753	0.682162		239.753	0.476408
	240.551	0.402662		240.551	0.384018		240.551	0.577574		240.551	0.407909		240.551	0.752907		240.551	0.502643		240.551	0.649038										240.551	0.547926		240.551	0.633168		240.551	0.691656		240.551	0.478855
	241.349	0.403632		241.349	0.3757		241.349	0.569163		241.349	0.411746		241.349	0.754647		241.349	0.499397		241.349	0.660095										241.349	0.555697		241.349	0.647968		241.349	0.698572		241.349	0.479525
	242.148	0.404117		242.148	0.370663		242.148	0.561106		242.148	0.416716		242.148	0.759784		242.148	0.495001		242.148	0.673399										242.148	0.564727		242.148	0.661942		242.148	0.704769		242.148	0.483145
	242.946	0.403471		242.946	0.364087		242.946	0.551534		242.946	0.423727		242.946	0.762269		242.946	0.491502		242.946	0.685505										242.946	0.573236		242.946	0.673775		242.946	0.712114		242.946	0.486382
	243.744	0.402276		243.744	0.359358		243.744	0.539336		243.744	0.42784		243.744	0.760423		243.744	0.482755		243.744	0.694409										243.744	0.578513		243.744	0.684178		243.744	0.716832		243.744	0.48837
	244.542	0.401622		244.542	0.357077		244.542	0.530061		244.542	0.431187		244.542	0.759629		244.542	0.476752		244.542	0.706194										244.542	0.581485		244.542	0.692596		244.542	0.722623		244.542	0.490919
	245.34	0.40314		245.34	0.354771		245.34	0.522299		245.34	0.43792		245.34	0.762785		245.34	0.47436		245.34	0.715624										245.34	0.588368		245.34	0.701447		245.34	0.727984		245.34	0.494946
	246.138	0.404203		246.138	0.355082		246.138	0.515062		246.138	0.444931		246.138	0.765695		246.138	0.471915		246.138	0.727595										246.138	0.596157		246.138	0.714106		246.138	0.735902		246.138	0.499015
	246.936	0.40622		246.936	0.355995		246.936	0.506433		246.936	0.453438		246.936	0.769742		246.936	0.470204		246.936	0.738272										246.936	0.604978		246.936	0.72562		246.936	0.74446		246.936	0.505576
	247.733	0.410192		247.733	0.355724		247.733	0.500604		247.733	0.463782		247.733	0.769311		247.733	0.471108		247.733	0.749572										247.733	0.613678		247.733	0.736167		247.733	0.75435		247.733	0.51019
	248.531	0.41511		248.531	0.358833		248.531	0.494399		248.531	0.471415		248.531	0.774001		248.531	0.469974		248.531	0.758351										248.531	0.620906		248.531	0.74745		248.531	0.763086		248.531	0.514802
	249.329	0.419372		249.329	0.360524		249.329	0.490953		249.329	0.477483		249.329	0.77839		249.329	0.472154		249.329	0.767616										249.329	0.629324		249.329	0.757018		249.329	0.770266		249.329	0.520809
	250.126	0.422771		250.126	0.361273		250.126	0.488034		250.126	0.483141		250.126	0.780053		250.126	0.468505		250.126	0.772428										250.126	0.635266		250.126	0.764745		250.126	0.774071		250.126	0.52399
	250.924	0.425766		250.924	0.362509		250.924	0.482474		250.924	0.485385		250.924	0.779875		250.924	0.463368		250.924	0.774328										250.924	0.641908		250.924	0.770146		250.924	0.781128		250.924	0.527116
	251.721	0.430793		251.721	0.363985		251.721	0.476808		251.721	0.489618		251.721	0.782318		251.721	0.460174		251.721	0.77719										251.721	0.649027		251.721	0.776909		251.721	0.787643		251.721	0.533465
	252.519	0.43713		252.519	0.365817		252.519	0.471764		252.519	0.495874		252.519	0.788384		252.519	0.458162		252.519	0.782565										252.519	0.658467		252.519	0.784859		252.519	0.798347		252.519	0.542368
	253.316	0.443095		253.316	0.368679		253.316	0.467044		253.316	0.501136		253.316	0.795611		253.316	0.457052		253.316	0.788389										253.316	0.669829		253.316	0.796715		253.316	0.809294		253.316	0.550576
	254.113	0.449036		254.113	0.37117		254.113	0.463307		254.113	0.506283		254.113	0.799148		254.113	0.4598		254.113	0.793914										254.113	0.682008		254.113	0.807718		254.113	0.820736		254.113	0.561085
	254.91	0.456956		254.91	0.374765		254.91	0.461832		254.91	0.512997		254.91	0.805295		254.91	0.463337		254.91	0.79983										254.91	0.694809		254.91	0.819499		254.91	0.83347		254.91	0.571212
	255.707	0.463422		255.707	0.377207		255.707	0.46028		255.707	0.5167		255.707	0.811826		255.707	0.465553		255.707	0.803979										255.707	0.706416		255.707	0.831355		255.707	0.846683		255.707	0.580521
	256.504	0.467975		256.504	0.378034		256.504	0.45805		256.504	0.519986		256.504	0.814766		256.504	0.465184		256.504	0.807026										256.504	0.712636		256.504	0.839342		256.504	0.856132		256.504	0.587551
	257.301	0.471517		257.301	0.377422		257.301	0.453412		257.301	0.52168		257.301	0.814624		257.301	0.463251		257.301	0.807763										257.301	0.718881		257.301	0.844384		257.301	0.863006		257.301	0.593228
	258.098	0.474866		258.098	0.376953		258.098	0.44821		258.098	0.522728		258.098	0.812706		258.098	0.461332		258.098	0.810588										258.098	0.723757		258.098	0.850486		258.098	0.868748		258.098	0.598828
	258.895	0.478648		258.895	0.376194		258.895	0.440129		258.895	0.522449		258.895	0.811312		258.895	0.458532		258.895	0.811492										258.895	0.727697		258.895	0.855767		258.895	0.875205		258.895	0.604316
	259.692	0.481993		259.692	0.373729		259.692	0.432857		259.692	0.52412		259.692	0.809694		259.692	0.456803		259.692	0.813007										259.692	0.730812		259.692	0.860215		259.692	0.881005		259.692	0.607897
	260.489	0.483235		260.489	0.371622		260.489	0.425342		260.489	0.523691		260.489	0.807014		260.489	0.457518		260.489	0.814172										260.489	0.731327		260.489	0.864083		260.489	0.8883		260.489	0.611278
	261.285	0.484613		261.285	0.369346		261.285	0.419513		261.285	0.525232		261.285	0.804105		261.285	0.460183		261.285	0.815793										261.285	0.733793		261.285	0.87001		261.285	0.893927		261.285	0.61626
	262.082	0.487051		262.082	0.366556		262.082	0.413188		262.082	0.524817		262.082	0.803491		262.082	0.463614		262.082	0.815093										262.082	0.736083		262.082	0.87452		262.082	0.898783		262.082	0.620984
	262.879	0.487045		262.879	0.362465		262.879	0.405722		262.879	0.522392		262.879	0.802148		262.879	0.464404		262.879	0.812479										262.879	0.738378		262.879	0.878134		262.879	0.903014		262.879	0.623353
	263.675	0.485927		263.675	0.357161		263.675	0.396825		263.675	0.516844		263.675	0.798853		263.675	0.463081		263.675	0.803889										263.675	0.737609		263.675	0.876172		263.675	0.903		263.675	0.621748
	264.471	0.483645		264.471	0.35038		264.471	0.386631		264.471	0.509674		264.471	0.794146		264.471	0.461882		264.471	0.791074										264.471	0.733691		264.471	0.869646		264.471	0.900309		264.471	0.61982
	265.268	0.480033		265.268	0.341449		265.268	0.375946		265.268	0.499093		265.268	0.788257		265.268	0.460967		265.268	0.774318										265.268	0.729964		265.268	0.86096		265.268	0.896105		265.268	0.616742
	266.064	0.478273		266.064	0.332508		266.064	0.366766		266.064	0.487875		266.064	0.781321		266.064	0.459573		266.064	0.755797										266.064	0.725001		266.064	0.852306		266.064	0.890334		266.064	0.612405
	266.86	0.476327		266.86	0.324777		266.86	0.358007		266.86	0.476225		266.86	0.776173		266.86	0.458359		266.86	0.736228										266.86	0.720475		266.86	0.839922		266.86	0.884779		266.86	0.606983
	267.657	0.473807		267.657	0.318474		267.657	0.351758		267.657	0.464705		267.657	0.769723		267.657	0.456415		267.657	0.715341										267.657	0.717112		267.657	0.828412		267.657	0.877306		267.657	0.600687
	268.453	0.471076		268.453	0.313753		268.453	0.34788		268.453	0.454526		268.453	0.762679		268.453	0.455235		268.453	0.692821										268.453	0.713341		268.453	0.816936		268.453	0.870194		268.453	0.594984
	269.249	0.469645		269.249	0.310241		269.249	0.345165		269.249	0.444598		269.249	0.755239		269.249	0.454772		269.249	0.671443										269.249	0.709933		269.249	0.806533		269.249	0.865186		269.249	0.591963
	270.045	0.468116		270.045	0.308373		270.045	0.345062		270.045	0.436181		270.045	0.750122		270.045	0.453664		270.045	0.650425										270.045	0.706547		270.045	0.795998		270.045	0.860221		270.045	0.588328
	270.841	0.467909		270.841	0.309692		270.841	0.344901		270.841	0.428915		270.841	0.744965		270.841	0.451872		270.841	0.632261										270.841	0.702176		270.841	0.787216		270.841	0.85487		270.841	0.585955
	271.636	0.466055		271.636	0.309777		271.636	0.344934		271.636	0.42271		271.636	0.741026		271.636	0.451016		271.636	0.614502										271.636	0.697631		271.636	0.779099		271.636	0.849424		271.636	0.582098
	272.432	0.464862		272.432	0.309479		272.432	0.345394		272.432	0.416613		272.432	0.735768		272.432	0.449826		272.432	0.598351										272.432	0.693398		272.432	0.771005		272.432	0.844481		272.432	0.579034
	273.228	0.462785		273.228	0.30915		273.228	0.344958		273.228	0.411618		273.228	0.731559		273.228	0.448614		273.228	0.586479										273.228	0.688421		273.228	0.76323		273.228	0.840381		273.228	0.576821
	274.024	0.461477		274.024	0.307944		274.024	0.344316		274.024	0.4065		274.024	0.727562		274.024	0.447726		274.024	0.577218										274.024	0.682256		274.024	0.755241		274.024	0.837748		274.024	0.575196
	274.819	0.459519		274.819	0.306115		274.819	0.345131		274.819	0.404484		274.819	0.724167		274.819	0.445546		274.819	0.568767										274.819	0.677331		274.819	0.749169		274.819	0.834132		274.819	0.572666
	275.615	0.457783		275.615	0.304326		275.615	0.34531		275.615	0.402794		275.615	0.718545		275.615	0.443195		275.615	0.564925										275.615	0.673534		275.615	0.745125		275.615	0.831603		275.615	0.571555
	276.41	0.45514		276.41	0.302544		276.41	0.347628		276.41	0.402045		276.41	0.71318		276.41	0.44004		276.41	0.5615										276.41	0.670018		276.41	0.739848		276.41	0.829608		276.41	0.569198
	277.205	0.451792		277.205	0.302127		277.205	0.349044		277.205	0.402279		277.205	0.706728		277.205	0.436292		277.205	0.560039										277.205	0.667147		277.205	0.735385		277.205	0.828041		277.205	0.569678
	278.001	0.448117		278.001	0.302139		278.001	0.351266		278.001	0.403798		278.001	0.70033		278.001	0.432337		278.001	0.559443										278.001	0.661506		278.001	0.731951		278.001	0.825848		278.001	0.567458
	278.796	0.443843		278.796	0.302787		278.796	0.354163		278.796	0.406025		278.796	0.693055		278.796	0.428407		278.796	0.559037										278.796	0.655008		278.796	0.72874		278.796	0.823563		278.796	0.565749
	279.591	0.439735		279.591	0.304593		279.591	0.357425		279.591	0.408757		279.591	0.684907		279.591	0.42384		279.591	0.559903										279.591	0.648536		279.591	0.72624		279.591	0.818947		279.591	0.56371
	280.386	0.433678		280.386	0.3069		280.386	0.359383		280.386	0.410932		280.386	0.675665		280.386	0.419077		280.386	0.56092										280.386	0.640526		280.386	0.722073		280.386	0.813573		280.386	0.560719
	281.181	0.427362		281.181	0.309723		281.181	0.361601		281.181	0.412884		281.181	0.665862		281.181	0.413561		281.181	0.56222										281.181	0.631648		281.181	0.717194		281.181	0.808543		281.181	0.556738
	281.976	0.420451		281.976	0.311379		281.976	0.362985		281.976	0.415149		281.976	0.654467		281.976	0.407288		281.976	0.563639										281.976	0.621668		281.976	0.71322		281.976	0.802787		281.976	0.552588
	282.771	0.41367		282.771	0.313382		282.771	0.363697		282.771	0.416283		282.771	0.642792		282.771	0.399791		282.771	0.563765										282.771	0.612836		282.771	0.707322		282.771	0.796333		282.771	0.546973
	283.566	0.405582		283.566	0.314964		283.566	0.363653		283.566	0.41616		283.566	0.630833		283.566	0.391807		283.566	0.563472										283.566	0.603296		283.566	0.699841		283.566	0.789901		283.566	0.54275
	284.361	0.397518		284.361	0.316361		284.361	0.362664		284.361	0.415496		284.361	0.618644		284.361	0.38251		284.361	0.561329										284.361	0.593906		284.361	0.691601		284.361	0.780862		284.361	0.53622
	285.156	0.38871		285.156	0.316762		285.156	0.360625		285.156	0.412683		285.156	0.605685		285.156	0.371834		285.156	0.556075										285.156	0.58457		285.156	0.681742		285.156	0.771525		285.156	0.527982
	285.95	0.379489		285.95	0.316936		285.95	0.356633		285.95	0.407461		285.95	0.592175		285.95	0.361434		285.95	0.548274										285.95	0.575451		285.95	0.670681		285.95	0.758444		285.95	0.518259
	286.745	0.36945		286.745	0.314902		286.745	0.352013		286.745	0.400463		286.745	0.57626		286.745	0.351392		286.745	0.53571										286.745	0.565689		286.745	0.658922		286.745	0.742636		286.745	0.505759
	287.54	0.358874		287.54	0.314239		287.54	0.346603		287.54	0.391211		287.54	0.562217		287.54	0.340883		287.54	0.517905										287.54	0.555912		287.54	0.64458		287.54	0.722263		287.54	0.492231
	288.334	0.349		288.334	0.311543		288.334	0.341173		288.334	0.380671		288.334	0.547648		288.334	0.330661		288.334	0.4976										288.334	0.545446		288.334	0.627178		288.334	0.699638		288.334	0.476073
	289.129	0.337903		289.129	0.308537		289.129	0.334436		289.129	0.367407		289.129	0.531496		289.129	0.321266		289.129	0.472087										289.129	0.535197		289.129	0.609589		289.129	0.673377		289.129	0.45691
	289.923	0.327001		289.923	0.304086		289.923	0.327775		289.923	0.352607		289.923	0.515818		289.923	0.312975		289.923	0.443074										289.923	0.525388		289.923	0.591113		289.923	0.647449		289.923	0.436929
	290.717	0.316385		290.717	0.299809		290.717	0.319625		290.717	0.336885		290.717	0.499832		290.717	0.305611		290.717	0.41175										290.717	0.515061		290.717	0.570136		290.717	0.619844		290.717	0.416007
	291.511	0.306393		291.511	0.294411		291.511	0.313195		291.511	0.32102		291.511	0.484959		291.511	0.299256		291.511	0.378604										291.511	0.503896		291.511	0.54844		291.511	0.59276		291.511	0.394764
	292.306	0.296683		292.306	0.289512		292.306	0.306858		292.306	0.304744		292.306	0.472725		292.306	0.293431		292.306	0.345136										292.306	0.492991		292.306	0.525127		292.306	0.565549		292.306	0.37456
	293.1	0.287949		293.1	0.282873		293.1	0.299567		293.1	0.288568		293.1	0.459851		293.1	0.288911		293.1	0.313437										293.1	0.482978		293.1	0.50234		293.1	0.540442		293.1	0.355013
	293.894	0.278399		293.894	0.276377		293.894	0.292901		293.894	0.272385		293.894	0.448472		293.894	0.286436		293.894	0.282176										293.894	0.472093		293.894	0.48131		293.894	0.516872		293.894	0.336424
	294.688	0.271138		294.688	0.270107		294.688	0.286084		294.688	0.258107		294.688	0.438207		294.688	0.284788		294.688	0.254396										294.688	0.462083		294.688	0.460993		294.688	0.495316		294.688	0.319827
	295.482	0.263117		295.482	0.264261		295.482	0.278488		295.482	0.24398		295.482	0.428928		295.482	0.283643		295.482	0.229175										295.482	0.451073		295.482	0.442229		295.482	0.475957		295.482	0.304896
	296.275	0.255844		296.275	0.257655		296.275	0.271884		296.275	0.231781		296.275	0.421284		296.275	0.282892		296.275	0.206606										296.275	0.441106		296.275	0.424895		296.275	0.457508		296.275	0.290874
	297.069	0.249333		297.069	0.251266		297.069	0.264259		297.069	0.219914		297.069	0.414844		297.069	0.283381		297.069	0.188572										297.069	0.43131		297.069	0.409518		297.069	0.440954		297.069	0.27893
	297.863	0.241794		297.863	0.244581		297.863	0.256187		297.863	0.210163		297.863	0.407813		297.863	0.284809		297.863	0.173479										297.863	0.422082		297.863	0.395502		297.863	0.426369		297.863	0.267482
	298.657	0.235371		298.657	0.237742		298.657	0.248026		298.657	0.200958		298.657	0.40251		298.657	0.287018		298.657	0.160332										298.657	0.41117		298.657	0.383846		298.657	0.412808		298.657	0.257416
	299.45	0.22856		299.45	0.230774		299.45	0.239145		299.45	0.192779		299.45	0.397187		299.45	0.289277		299.45	0.150504										299.45	0.401275		299.45	0.372817		299.45	0.400353		299.45	0.248171
	300.244	0.220827		300.244	0.222521		300.244	0.230183		300.244	0.18435		300.244	0.392976		300.244	0.291271		300.244	0.142631										300.244	0.391291		300.244	0.362566		300.244	0.389103		300.244	0.240073
	301.037	0.213488		301.037	0.213837		301.037	0.22012		301.037	0.17639		301.037	0.387949		301.037	0.29402		301.037	0.13647										301.037	0.380474		301.037	0.351921		301.037	0.376793		301.037	0.232583
	301.83	0.204558		301.83	0.204526		301.83	0.21001		301.83	0.169487		301.83	0.383293		301.83	0.297997		301.83	0.131764										301.83	0.368365		301.83	0.341164		301.83	0.365581		301.83	0.224663
	302.624	0.194784		302.624	0.194994		302.624	0.198765		302.624	0.162711		302.624	0.378244		302.624	0.302061		302.624	0.128014										302.624	0.355335		302.624	0.330949		302.624	0.354388		302.624	0.215984
	303.417	0.185179		303.417	0.185035		303.417	0.187081		303.417	0.15543		303.417	0.373524		303.417	0.30633		303.417	0.125346										303.417	0.34096		303.417	0.321058		303.417	0.343108		303.417	0.207672
	304.21	0.174021		304.21	0.174356		304.21	0.176019		304.21	0.148765		304.21	0.368192		304.21	0.311143		304.21	0.12419										304.21	0.326347		304.21	0.309063		304.21	0.331627		304.21	0.198606
	305.003	0.163105		305.003	0.163509		305.003	0.16472		305.003	0.143003		305.003	0.36175		305.003	0.314895		305.003	0.12349										305.003	0.311052		305.003	0.297016		305.003	0.31993		305.003	0.190184
	305.796	0.151547		305.796	0.152508		305.796	0.154209		305.796	0.138035		305.796	0.355499		305.796	0.320062		305.796	0.123259										305.796	0.294496		305.796	0.2846		305.796	0.307578		305.796	0.181079
	306.589	0.139827		306.589	0.14075		306.589	0.145264		306.589	0.134292		306.589	0.349057		306.589	0.324725		306.589	0.123888										306.589	0.278706		306.589	0.272247		306.589	0.296489		306.589	0.171432
	307.382	0.128831		307.382	0.129548		307.382	0.135736		307.382	0.129439		307.382	0.342818		307.382	0.328856		307.382	0.125572										307.382	0.26186		307.382	0.261793		307.382	0.284738		307.382	0.163221
	308.175	0.117414		308.175	0.11807		308.175	0.128472		308.175	0.126464		308.175	0.336439		308.175	0.33232		308.175	0.126762										308.175	0.245852		308.175	0.249826		308.175	0.274549		308.175	0.156196
	308.968	0.106962		308.968	0.107407		308.968	0.121964		308.968	0.123801		308.968	0.330887		308.968	0.336382		308.968	0.128544										308.968	0.230879		308.968	0.238195		308.968	0.264307		308.968	0.150227
	309.761	0.0963012		309.761	0.0973933		309.761	0.116604		309.761	0.122203		309.761	0.325055		309.761	0.34025		309.761	0.130266										309.761	0.216977		309.761	0.227994		309.761	0.255117		309.761	0.143958
	310.553	0.0870484		310.553	0.0886811		310.553	0.111693		310.553	0.120572		310.553	0.321165		310.553	0.34455		310.553	0.131795										310.553	0.202724		310.553	0.218191		310.553	0.245456		310.553	0.137768
	311.346	0.0778104		311.346	0.0804763		311.346	0.108107		311.346	0.1201		311.346	0.31662		311.346	0.347055		311.346	0.134443										311.346	0.189158		311.346	0.209393		311.346	0.237052		311.346	0.132392
	312.139	0.0696173		312.139	0.0738764		312.139	0.104287		312.139	0.119074		312.139	0.313604		312.139	0.349169		312.139	0.136638										312.139	0.176308		312.139	0.201104		312.139	0.229025		312.139	0.127395
	312.931	0.0618667		312.931	0.0678245		312.931	0.102201		312.931	0.119248		312.931	0.309875		312.931	0.350661		312.931	0.138698										312.931	0.165875		312.931	0.193556		312.931	0.223701		312.931	0.123623
	313.723	0.0556309		313.723	0.0628498		313.723	0.100152		313.723	0.119149		313.723	0.306843		313.723	0.351929		313.723	0.141881										313.723	0.155657		313.723	0.187683		313.723	0.217661		313.723	0.119081
	314.516	0.0505333		314.516	0.0583486		314.516	0.0986935		314.516	0.119782		314.516	0.304224		314.516	0.352259		314.516	0.14496										314.516	0.145216		314.516	0.182853		314.516	0.212721		314.516	0.114672
	315.308	0.0459054		315.308	0.0545425		315.308	0.0966995		315.308	0.120513		315.308	0.302095		315.308	0.352299		315.308	0.148395										315.308	0.136722		315.308	0.178773		315.308	0.208594		315.308	0.111521
	316.1	0.041064		316.1	0.0511747		316.1	0.0960044		316.1	0.121489		316.1	0.298319		316.1	0.350835		316.1	0.152622										316.1	0.128862		316.1	0.174779		316.1	0.206196		316.1	0.109117
	316.892	0.0373389		316.892	0.0491663		316.892	0.0939514		316.892	0.121688		316.892	0.296333		316.892	0.349538		316.892	0.155892										316.892	0.122192		316.892	0.171252		316.892	0.203141		316.892	0.106778
	317.684	0.0340056		317.684	0.0470584		317.684	0.093146		317.684	0.122842		317.684	0.293865		317.684	0.347823		317.684	0.158732										317.684	0.116006		317.684	0.16872		317.684	0.201461		317.684	0.104835
	318.476	0.0314787		318.476	0.0458763		318.476	0.0913986		318.476	0.123444		318.476	0.291333		318.476	0.346764		318.476	0.16214										318.476	0.110398		318.476	0.166007		318.476	0.198318		318.476	0.102367
	319.268	0.0290476		319.268	0.0441566		319.268	0.0906194		319.268	0.124775		319.268	0.289152		319.268	0.343763		319.268	0.16619										319.268	0.105518		319.268	0.16321		319.268	0.196537		319.268	0.10146
	320.06	0.0260961		320.06	0.0430582		320.06	0.0898953		320.06	0.1265		320.06	0.286362		320.06	0.340828		320.06	0.170093										320.06	0.101686		320.06	0.16043		320.06	0.194572		320.06	0.100938
	320.852	0.0237951		320.852	0.0430137		320.852	0.0886207		320.852	0.12747		320.852	0.283492		320.852	0.336885		320.852	0.173896										320.852	0.0965452		320.852	0.158889		320.852	0.192772		320.852	0.0997222
	321.644	0.021294		321.644	0.0425805		321.644	0.0873228		321.644	0.128504		321.644	0.281248		321.644	0.333457		321.644	0.177489										321.644	0.093398		321.644	0.158548		321.644	0.190963		321.644	0.0980801
	322.436	0.0202155		322.436	0.0420312		322.436	0.0866125		322.436	0.130087		322.436	0.278638		322.436	0.329497		322.436	0.181176										322.436	0.0896798		322.436	0.158181		322.436	0.189738		322.436	0.0978799
	323.227	0.0189319		323.227	0.0419591		323.227	0.0856177		323.227	0.131269		323.227	0.275042		323.227	0.324848		323.227	0.186046										323.227	0.0863686		323.227	0.157933		323.227	0.18826		323.227	0.0983129
	324.019	0.01682		324.019	0.0412339		324.019	0.0855247		324.019	0.132705		324.019	0.271519		324.019	0.319116		324.019	0.190138										324.019	0.0828199		324.019	0.157326		324.019	0.187181		324.019	0.0987434
	324.81	0.0152146		324.81	0.0411081		324.81	0.084478		324.81	0.133676		324.81	0.266735		324.81	0.313714		324.81	0.193836										324.81	0.0796837		324.81	0.157927		324.81	0.185457		324.81	0.0988158
	325.602	0.0142473		325.602	0.0405247		325.602	0.0835041		325.602	0.13443		325.602	0.262144		325.602	0.307671		325.602	0.197159										325.602	0.0762702		325.602	0.158842		325.602	0.184963		325.602	0.098655
	326.393	0.0134508		326.393	0.0398396		326.393	0.0830345		326.393	0.135592		326.393	0.25703		326.393	0.300753		326.393	0.201282										326.393	0.0739178		326.393	0.158621		326.393	0.184819		326.393	0.0994684
	327.184	0.0134713		327.184	0.0393389		327.184	0.0826908		327.184	0.136834		327.184	0.252074		327.184	0.294171		327.184	0.205801										327.184	0.0712441		327.184	0.158892		327.184	0.183947		327.184	0.100112
	327.975	0.0127883		327.975	0.0392406		327.975	0.0817268		327.975	0.137964		327.975	0.246094		327.975	0.286542		327.975	0.210194										327.975	0.0686657		327.975	0.15919		327.975	0.183917		327.975	0.100126
	328.767	0.0117608		328.767	0.0385223		328.767	0.0811379		328.767	0.139562		328.767	0.240846		328.767	0.279874		328.767	0.215115										328.767	0.0674946		328.767	0.159576		328.767	0.183912		328.767	0.100373
	329.558	0.0116988		329.558	0.0379293		329.558	0.0804599		329.558	0.141207		329.558	0.235794		329.558	0.27265		329.558	0.219545										329.558	0.0657608		329.558	0.160866		329.558	0.18472		329.558	0.100673
	330.349	0.0112032		330.349	0.03847		330.349	0.0796207		330.349	0.142871		330.349	0.230208		330.349	0.265529		330.349	0.223832										330.349	0.0645044		330.349	0.162264		330.349	0.185609		330.349	0.100942
	331.14	0.0105477		331.14	0.0388763		331.14	0.0788709		331.14	0.144849		331.14	0.224839		331.14	0.258299		331.14	0.229087										331.14	0.0635856		331.14	0.163863		331.14	0.186054		331.14	0.101617
	331.931	0.00959655		331.931	0.0390727		331.931	0.0784337		331.931	0.147182		331.931	0.219145		331.931	0.251128		331.931	0.234419										331.931	0.0626261		331.931	0.166183		331.931	0.186926		331.931	0.10214
	332.721	0.00814913		332.721	0.0393918		332.721	0.0774007		332.721	0.149338		332.721	0.213098		332.721	0.242815		332.721	0.239704										332.721	0.0610061		332.721	0.167228		332.721	0.188477		332.721	0.103184
	333.512	0.00750279		333.512	0.0395412		333.512	0.0770457		333.512	0.151204		333.512	0.206347		333.512	0.23646		333.512	0.245905										333.512	0.0605624		333.512	0.169486		333.512	0.189838		333.512	0.104106
	334.303	0.00801942		334.303	0.0395088		334.303	0.0767565		334.303	0.153259		334.303	0.200317		334.303	0.229381		334.303	0.251154										334.303	0.059125		334.303	0.171954		334.303	0.191459		334.303	0.105133
	335.094	0.00807012		335.094	0.0395442		335.094	0.0759581		335.094	0.155537		335.094	0.194314		335.094	0.223544		335.094	0.257179										335.094	0.0583053		335.094	0.174068		335.094	0.192208		335.094	0.105853
	335.884	0.00768357		335.884	0.0390585		335.884	0.0760355		335.884	0.157474		335.884	0.189593		335.884	0.21732		335.884	0.262857										335.884	0.0565789		335.884	0.175815		335.884	0.193319		335.884	0.1066
	336.675	0.00698284		336.675	0.0387201		336.675	0.0758207		336.675	0.159374		336.675	0.183785		336.675	0.211448		336.675	0.269228										336.675	0.0560475		336.675	0.177514		336.675	0.194353		336.675	0.107386
	337.465	0.00728592		337.465	0.038574		337.465	0.0753705		337.465	0.16176		337.465	0.179718		337.465	0.206554		337.465	0.27561										337.465	0.0552002		337.465	0.179425		337.465	0.194812		337.465	0.108072
	338.255	0.00755215		338.255	0.0380896		338.255	0.0746563		338.255	0.16389		338.255	0.175852		338.255	0.202465		338.255	0.282614										338.255	0.0547206		338.255	0.182501		338.255	0.195866		338.255	0.109683
	339.046	0.00734696		339.046	0.0383845		339.046	0.0740047		339.046	0.165928		339.046	0.173002		339.046	0.197485		339.046	0.288185										339.046	0.0540257		339.046	0.184752		339.046	0.197182		339.046	0.110834
	339.836	0.00672237		339.836	0.0385056		339.836	0.0736063		339.836	0.168507		339.836	0.169008		339.836	0.19327		339.836	0.293978										339.836	0.0536946		339.836	0.186799		339.836	0.1979		339.836	0.111619
	340.626	0.00598575		340.626	0.0388655		340.626	0.0729814		340.626	0.170752		340.626	0.16669		340.626	0.189011		340.626	0.301132										340.626	0.0532785		340.626	0.189885		340.626	0.199806		340.626	0.112584
	341.416	0.00587419		341.416	0.0390896		341.416	0.0714509		341.416	0.17279		341.416	0.163594		341.416	0.185927		341.416	0.308918										341.416	0.0527889		341.416	0.192525		341.416	0.201855		341.416	0.114264
	342.206	0.00588383		342.206	0.0393553		342.206	0.0706331		342.206	0.175763		342.206	0.162055		342.206	0.182773		342.206	0.315575										342.206	0.0520013		342.206	0.195068		342.206	0.203439		342.206	0.115403
	342.996	0.00579081		342.996	0.0390007		342.996	0.0693075		342.996	0.177257		342.996	0.159037		342.996	0.179793		342.996	0.322003										342.996	0.0510007		342.996	0.197475		342.996	0.204756		342.996	0.116742
	343.786	0.00618887		343.786	0.0391997		343.786	0.0690063		343.786	0.17946		343.786	0.157494		343.786	0.17727		343.786	0.328053										343.786	0.0506855		343.786	0.199566		343.786	0.206474		343.786	0.118144
	344.576	0.00596168		344.576	0.0384904		344.576	0.0689161		344.576	0.182572		344.576	0.155815		344.576	0.175084		344.576	0.33422										344.576	0.0495207		344.576	0.203324		344.576	0.208467		344.576	0.119193
	345.366	0.005589		345.366	0.0386155		345.366	0.0679317		345.366	0.183824		345.366	0.154965		345.366	0.173185		345.366	0.341142										345.366	0.0487794		345.366	0.206325		345.366	0.209132		345.366	0.120008
	346.155	0.00614308		346.155	0.0380848		346.155	0.0675411		346.155	0.186564		346.155	0.153499		346.155	0.171451		346.155	0.346716										346.155	0.0474528		346.155	0.20895		346.155	0.209733		346.155	0.121615
	346.945	0.00646386		346.945	0.0382287		346.945	0.0678447		346.945	0.188804		346.945	0.152943		346.945	0.170099		346.945	0.352592										346.945	0.0463548		346.945	0.211562		346.945	0.211014		346.945	0.122654
	347.735	0.00662967		347.735	0.0379748		347.735	0.0675183		347.735	0.190804		347.735	0.151988		347.735	0.168771		347.735	0.358145										347.735	0.0460922		347.735	0.214411		347.735	0.212285		347.735	0.124176
	348.524	0.00626581		348.524	0.0378998		348.524	0.0684982		348.524	0.193108		348.524	0.15212		348.524	0.167937		348.524	0.363602										348.524	0.0455909		348.524	0.217115		348.524	0.21346		348.524	0.125435
	349.314	0.00562455		349.314	0.0381275		349.314	0.0682288		349.314	0.195264		349.314	0.150893		349.314	0.166526		349.314	0.369582										349.314	0.0450208		349.314	0.219532		349.314	0.214618		349.314	0.12654
	350.103	0.00527311		350.103	0.0375927		350.103	0.0672543		350.103	0.196943		350.103	0.150672		350.103	0.165249		350.103	0.375817										350.103	0.0447867		350.103	0.220627		350.103	0.215874		350.103	0.12783
	350.892	0.00522545		350.892	0.0370876		350.892	0.0670134		350.892	0.198865		350.892	0.150941		350.892	0.164733		350.892	0.381382										350.892	0.043921		350.892	0.222844		350.892	0.217497		350.892	0.130058
	351.682	0.00486967		351.682	0.0372038		351.682	0.0669758		351.682	0.200308		351.682	0.149928		351.682	0.164713		351.682	0.386528										351.682	0.0445858		351.682	0.224946		351.682	0.219039		351.682	0.131903
	352.471	0.00491158		352.471	0.0366555		352.471	0.066081		352.471	0.202409		352.471	0.149519		352.471	0.164015		352.471	0.391712										352.471	0.0446105		352.471	0.227401		352.471	0.220442		352.471	0.13358
	353.26	0.00497141		353.26	0.0368218		353.26	0.0659139		353.26	0.204145		353.26	0.149498		353.26	0.164007		353.26	0.397612										353.26	0.0436215		353.26	0.229532		353.26	0.221689		353.26	0.134947
	354.049	0.00553044		354.049	0.0374178		354.049	0.0652473		354.049	0.206643		354.049	0.149464		354.049	0.163481		354.049	0.40437										354.049	0.0440021		354.049	0.231832		354.049	0.223821		354.049	0.137132
	354.838	0.0053561		354.838	0.037135		354.838	0.0647815		354.838	0.209417		354.838	0.150347		354.838	0.163672		354.838	0.410296										354.838	0.0429204		354.838	0.234736		354.838	0.224675		354.838	0.138197
	355.627	0.00470844		355.627	0.0376937		355.627	0.0653707		355.627	0.211691		355.627	0.150726		355.627	0.164019		355.627	0.41647										355.627	0.0424301		355.627	0.237815		355.627	0.225993		355.627	0.140429
	356.416	0.00473612		356.416	0.0381182		356.416	0.064957		356.416	0.214781		356.416	0.151102		356.416	0.16415		356.416	0.422962										356.416	0.0422542		356.416	0.240712		356.416	0.228898		356.416	0.141804
	357.204	0.00460147		357.204	0.0391328		357.204	0.0645365		357.204	0.217778		357.204	0.152801		357.204	0.164534		357.204	0.42957										357.204	0.0413236		357.204	0.243725		357.204	0.231166		357.204	0.143299
	357.993	0.00416915		357.993	0.039919		357.993	0.0645829		357.993	0.220869		357.993	0.153709		357.993	0.165308		357.993	0.43654										357.993	0.041184		357.993	0.247191		357.993	0.232914		357.993	0.144743
	358.782	0.00429964		358.782	0.0403471		358.782	0.0635371		358.782	0.223421		358.782	0.154198		358.782	0.165542		358.782	0.443797										358.782	0.041362		358.782	0.250524		358.782	0.235362		358.782	0.146327
	359.57	0.00372316		359.57	0.0396043		359.57	0.0625046		359.57	0.225949		359.57	0.154712		359.57	0.165308		359.57	0.450589										359.57	0.039791		359.57	0.253647		359.57	0.237309		359.57	0.147184
	360.359	0.00363727		360.359	0.0395588		360.359	0.0623341		360.359	0.228811		360.359	0.155249		360.359	0.165764		360.359	0.45844										360.359	0.0390223		360.359	0.257421		360.359	0.240843		360.359	0.149648
	361.147	0.00479904		361.147	0.0395252		361.147	0.0615933		361.147	0.232127		361.147	0.155883		361.147	0.166733		361.147	0.466204										361.147	0.0389542		361.147	0.261118		361.147	0.243131		361.147	0.150914
	361.936	0.00466713		361.936	0.0396439		361.936	0.0613232		361.936	0.23569		361.936	0.156682		361.936	0.167238		361.936	0.474562										361.936	0.0385499		361.936	0.265653		361.936	0.245157		361.936	0.153012
	362.724	0.00532592		362.724	0.0391141		362.724	0.061032		362.724	0.238899		362.724	0.157726		362.724	0.167189		362.724	0.484238										362.724	0.0380866		362.724	0.269012		362.724	0.247267		362.724	0.155396
	363.512	0.00528945		363.512	0.0387347		363.512	0.0601954		363.512	0.241886		363.512	0.158646		363.512	0.168107		363.512	0.49214										363.512	0.0378491		363.512	0.272475		363.512	0.25035		363.512	0.157644
	364.3	0.00541949		364.3	0.0389202		364.3	0.0601088		364.3	0.245276		364.3	0.159904		364.3	0.16859		364.3	0.501229										364.3	0.0366015		364.3	0.276048		364.3	0.253269		364.3	0.159618
	365.088	0.00599873		365.088	0.0397487		365.088	0.0607535		365.088	0.249934		365.088	0.161816		365.088	0.169829		365.088	0.50987										365.088	0.036203		365.088	0.28055		365.088	0.256167		365.088	0.162166
	365.877	0.00656728		365.877	0.039157		365.877	0.0604663		365.877	0.253262		365.877	0.163221		365.877	0.170858		365.877	0.517791										365.877	0.0364016		365.877	0.283642		365.877	0.258292		365.877	0.163753
	366.664	0.00621433		366.664	0.0393619		366.664	0.0604527		366.664	0.256088		366.664	0.164754		366.664	0.170794		366.664	0.526737										366.664	0.0359363		366.664	0.287558		366.664	0.260724		366.664	0.165963
	367.452	0.00708456		367.452	0.0389994		367.452	0.0607737		367.452	0.259102		367.452	0.166663		367.452	0.172108		367.452	0.5342										367.452	0.0355186		367.452	0.290727		367.452	0.263548		367.452	0.168516
	368.24	0.00699614		368.24	0.038265		368.24	0.060361		368.24	0.261801		368.24	0.168221		368.24	0.173765		368.24	0.541227										368.24	0.0347344		368.24	0.294533		368.24	0.266397		368.24	0.170689
	369.028	0.00741735		369.028	0.038275		369.028	0.0607285		369.028	0.265016		369.028	0.170958		369.028	0.173904		369.028	0.549445										369.028	0.0344732		369.028	0.298725		369.028	0.26823		369.028	0.17294
	369.816	0.00732115		369.816	0.037829		369.816	0.0614467		369.816	0.268574		369.816	0.172995		369.816	0.174953		369.816	0.556433										369.816	0.0347071		369.816	0.302965		369.816	0.270234		369.816	0.174525
	370.603	0.00671689		370.603	0.0374824		370.603	0.0606563		370.603	0.270182		370.603	0.174664		370.603	0.174601		370.603	0.563354										370.603	0.0349137		370.603	0.306118		370.603	0.272421		370.603	0.176336
	371.391	0.00666411		371.391	0.0378959		371.391	0.0612332		371.391	0.272755		371.391	0.175777		371.391	0.176152		371.391	0.569886										371.391	0.034097		371.391	0.30986		371.391	0.2745		371.391	0.177782
	372.178	0.00676729		372.178	0.0377933		372.178	0.060497		372.178	0.275675		372.178	0.177483		372.178	0.17741		372.178	0.575533										372.178	0.0346655		372.178	0.312143		372.178	0.276614		372.178	0.179825
	372.966	0.00606881		372.966	0.0378921		372.966	0.060078		372.966	0.277896		372.966	0.177697		372.966	0.178342		372.966	0.581512										372.966	0.0346751		372.966	0.31407		372.966	0.277838		372.966	0.180212
	373.753	0.00533596		373.753	0.0380837		373.753	0.0606353		373.753	0.280532		373.753	0.178627		373.753	0.178223		373.753	0.586637										373.753	0.0348154		373.753	0.317104		373.753	0.279392		373.753	0.181381
	374.541	0.00502516		374.541	0.0377405		374.541	0.0602509		374.541	0.282359		374.541	0.179143		374.541	0.17989		374.541	0.591123										374.541	0.0342001		374.541	0.318294		374.541	0.280777		374.541	0.182161
	375.328	0.00482062		375.328	0.0375737		375.328	0.0598099		375.328	0.283656		375.328	0.180551		375.328	0.180917		375.328	0.594743										375.328	0.0335777		375.328	0.319688		375.328	0.282108		375.328	0.183801
	376.115	0.00530421		376.115	0.0376277		376.115	0.0598759		376.115	0.284683		376.115	0.181621		376.115	0.183824		376.115	0.597935										376.115	0.0338228		376.115	0.320999		376.115	0.28243		376.115	0.184364
	376.902	0.00530034		376.902	0.0380887		376.902	0.0593208		376.902	0.285924		376.902	0.184009		376.902	0.184535		376.902	0.600705										376.902	0.0334336		376.902	0.321936		376.902	0.282476		376.902	0.185532
	377.689	0.00572325		377.689	0.0376054		377.689	0.0594253		377.689	0.286866		377.689	0.184634		377.689	0.185531		377.689	0.602199										377.689	0.0323288		377.689	0.322286		377.689	0.282565		377.689	0.186379
	378.476	0.00589348		378.476	0.0375997		378.476	0.0589167		378.476	0.287685		378.476	0.18651		378.476	0.186237		378.476	0.603748										378.476	0.0317818		378.476	0.322878		378.476	0.28256		378.476	0.187236
	379.263	0.00637862		379.263	0.0378509		379.263	0.0578548		379.263	0.287356		379.263	0.18813		379.263	0.187471		379.263	0.60477										379.263	0.0314615		379.263	0.32183		379.263	0.282429		379.263	0.187331
	380.05	0.00671848		380.05	0.0378848		380.05	0.0579583		380.05	0.287977		380.05	0.189229		380.05	0.188379		380.05	0.604755										380.05	0.0309788		380.05	0.322129		380.05	0.282265		380.05	0.187591
	380.837	0.00720594		380.837	0.038492		380.837	0.0568686		380.837	0.286548		380.837	0.190245		380.837	0.189929		380.837	0.604265										380.837	0.030629		380.837	0.321642		380.837	0.282202		380.837	0.187713
	381.623	0.00688095		381.623	0.0379438		381.623	0.0569498		381.623	0.286843		381.623	0.190733		381.623	0.19085		381.623	0.603122										381.623	0.0297236		381.623	0.321411		381.623	0.281797		381.623	0.188653
	382.41	0.00679004		382.41	0.0377106		382.41	0.0567489		382.41	0.285525		382.41	0.190691		382.41	0.191908		382.41	0.600227										382.41	0.0297018		382.41	0.320644		382.41	0.281993		382.41	0.188184
	383.197	0.00682051		383.197	0.0383991		383.197	0.0564835		383.197	0.283737		383.197	0.191939		383.197	0.194185		383.197	0.599717										383.197	0.0298877		383.197	0.320524		383.197	0.280735		383.197	0.187906
	383.983	0.00689306		383.983	0.0387012		383.983	0.0563317		383.983	0.281863		383.983	0.192592		383.983	0.195214		383.983	0.597631										383.983	0.0290635		383.983	0.31985		383.983	0.27995		383.983	0.187444
	384.77	0.00693919		384.77	0.0391677		384.77	0.0566063		384.77	0.280542		384.77	0.193824		384.77	0.197061		384.77	0.594056										384.77	0.0286413		384.77	0.319665		384.77	0.278345		384.77	0.186555
	385.556	0.00706864		385.556	0.0390121		385.556	0.0557124		385.556	0.277899		385.556	0.194731		385.556	0.198633		385.556	0.589661										385.556	0.0285251		385.556	0.317902		385.556	0.276384		385.556	0.185564
	386.342	0.00636098		386.342	0.0384829		386.342	0.0563314		386.342	0.277363		386.342	0.195467		386.342	0.200094		386.342	0.584105										386.342	0.0284244		386.342	0.315995		386.342	0.273278		386.342	0.184165
	387.128	0.00680638		387.128	0.0384467		387.128	0.0554022		387.128	0.274224		387.128	0.19652		387.128	0.201454		387.128	0.579176										387.128	0.0282553		387.128	0.313304		387.128	0.270501		387.128	0.181599
	387.915	0.00750661		387.915	0.0386886		387.915	0.0546823		387.915	0.271861		387.915	0.198026		387.915	0.202678		387.915	0.573375										387.915	0.0283426		387.915	0.310649		387.915	0.266719		387.915	0.1792
	388.701	0.00734093		388.701	0.0382691		388.701	0.0545862		388.701	0.268807		388.701	0.198324		388.701	0.204321		388.701	0.564772										388.701	0.027728		388.701	0.306698		388.701	0.263849		388.701	0.175958
	389.487	0.00752557		389.487	0.0382132		389.487	0.0540538		389.487	0.265237		389.487	0.199495		389.487	0.20624		389.487	0.555546										389.487	0.0279297		389.487	0.301707		389.487	0.260186		389.487	0.173249
	390.273	0.00735381		390.273	0.0377698		390.273	0.0535752		390.273	0.261323		390.273	0.199028		390.273	0.207995		390.273	0.546412										390.273	0.0281381		390.273	0.296531		390.273	0.255758		390.273	0.170577
	391.059	0.00759958		391.059	0.0378893		391.059	0.0533838		391.059	0.25719		391.059	0.199834		391.059	0.210239		391.059	0.535637										391.059	0.0280169		391.059	0.291299		391.059	0.251728		391.059	0.167225
	391.844	0.00792831		391.844	0.0377134		391.844	0.0530332		391.844	0.251128		391.844	0.200258		391.844	0.210987		391.844	0.524323										391.844	0.0277136		391.844	0.285535		391.844	0.247125		391.844	0.163342
	392.63	0.00744663		392.63	0.0385874		392.63	0.0532757		392.63	0.245952		392.63	0.200975		392.63	0.212769		392.63	0.510406										392.63	0.0275063		392.63	0.279278		392.63	0.24188		392.63	0.159872
	393.416	0.00723131		393.416	0.0383302		393.416	0.0529851		393.416	0.239214		393.416	0.200686		393.416	0.215186		393.416	0.496025										393.416	0.0272556		393.416	0.271954		393.416	0.235905		393.416	0.155555
	394.201	0.00758652		394.201	0.0384692		394.201	0.0534495		394.201	0.232904		394.201	0.201191		394.201	0.216878		394.201	0.480113										394.201	0.0271713		394.201	0.264212		394.201	0.228555		394.201	0.151296
	394.987	0.00776418		394.987	0.0380237		394.987	0.053699		394.987	0.226095		394.987	0.201019		394.987	0.218639		394.987	0.463808										394.987	0.0264919		394.987	0.256958		394.987	0.221783		394.987	0.145652
	395.773	0.00790424		395.773	0.0379349		395.773	0.0532632		395.773	0.218714		395.773	0.201363		395.773	0.219678		395.773	0.446443										395.773	0.0255236		395.773	0.24906		395.773	0.215338		395.773	0.139966
	396.558	0.00796442		396.558	0.0378867		396.558	0.0533802		396.558	0.211484		396.558	0.201153		396.558	0.220277		396.558	0.429297										396.558	0.0248112		396.558	0.241156		396.558	0.20802		396.558	0.134853
	397.343	0.00749365		397.343	0.0383511		397.343	0.0527649		397.343	0.204354		397.343	0.199618		397.343	0.221643		397.343	0.411906										397.343	0.0250299		397.343	0.233146		397.343	0.20058		397.343	0.129836
	398.129	0.00846511		398.129	0.0377801		398.129	0.0516958		398.129	0.196054		398.129	0.198572		398.129	0.222193		398.129	0.393235										398.129	0.0242667		398.129	0.22442		398.129	0.192672		398.129	0.123829
	398.914	0.00815627		398.914	0.0379207		398.914	0.052339		398.914	0.188301		398.914	0.198014		398.914	0.223244		398.914	0.372626										398.914	0.0240904		398.914	0.214646		398.914	0.184875		398.914	0.118144
	399.699	0.00750848		399.699	0.0381067		399.699	0.0510431		399.699	0.179558		399.699	0.197556		399.699	0.223853		399.699	0.351256										399.699	0.0235332		399.699	0.204607		399.699	0.17724		399.699	0.111341
	400.484	0.00717574		400.484	0.0387173		400.484	0.050242		400.484	0.17089		400.484	0.196643		400.484	0.225489		400.484	0.330153										400.484	0.0237007		400.484	0.194773		400.484	0.16855		400.484	0.1048
	401.269	0.00747389		401.269	0.0386534		401.269	0.049643		401.269	0.162499		401.269	0.195448		401.269	0.227071		401.269	0.310333										401.269	0.0234972		401.269	0.184892		401.269	0.160325		401.269	0.099044
	402.054	0.00722188		402.054	0.0384014		402.054	0.0490044		402.054	0.15418		402.054	0.19414		402.054	0.228834		402.054	0.290689										402.054	0.0238478		402.054	0.17538		402.054	0.152564		402.054	0.093542
	402.839	0.00786704		402.839	0.0377329		402.839	0.0488727		402.839	0.146396		402.839	0.19483		402.839	0.23006		402.839	0.271398										402.839	0.0228996		402.839	0.166493		402.839	0.145544		402.839	0.0885412
	403.624	0.00681256		403.624	0.0378464		403.624	0.0494176		403.624	0.13884		403.624	0.194182		403.624	0.231707		403.624	0.253472										403.624	0.0230246		403.624	0.157435		403.624	0.138177		403.624	0.0834149
	404.409	0.00701933		404.409	0.037606		404.409	0.0485293		404.409	0.130263		404.409	0.193953		404.409	0.232452		404.409	0.234969										404.409	0.0221504		404.409	0.149778		404.409	0.130838		404.409	0.0783724
	405.193	0.00768272		405.193	0.0375028		405.193	0.0483005		405.193	0.121803		405.193	0.19306		405.193	0.233607		405.193	0.217396										405.193	0.0214622		405.193	0.142102		405.193	0.123878		405.193	0.073507
	405.978	0.00793952		405.978	0.0377956		405.978	0.0482204		405.978	0.114082		405.978	0.192247		405.978	0.234038		405.978	0.199869										405.978	0.0212452		405.978	0.133933		405.978	0.117056		405.978	0.0696721
	406.762	0.00718371		406.762	0.038502		406.762	0.0483633		406.762	0.107005		406.762	0.192107		406.762	0.233892		406.762	0.182759										406.762	0.0212528		406.762	0.126081		406.762	0.110342		406.762	0.0643827
	407.547	0.00699722		407.547	0.0389551		407.547	0.0482506		407.547	0.100155		407.547	0.191983		407.547	0.233953		407.547	0.166662										407.547	0.020313		407.547	0.119018		407.547	0.103486		407.547	0.0592998
	408.331	0.00702125		408.331	0.0392624		408.331	0.0478872		408.331	0.0941339		408.331	0.190925		408.331	0.235773		408.331	0.151765										408.331	0.0200564		408.331	0.111977		408.331	0.0973579		408.331	0.0541054
	409.116	0.00751318		409.116	0.0394884		409.116	0.0472549		409.116	0.0882924		409.116	0.190429		409.116	0.23752		409.116	0.137203										409.116	0.0198629		409.116	0.105627		409.116	0.0919937		409.116	0.0497786
	409.9	0.00744108		409.9	0.0396091		409.9	0.0468808		409.9	0.0832127		409.9	0.18961		409.9	0.238751		409.9	0.124836										409.9	0.0199084		409.9	0.0990432		409.9	0.086335		409.9	0.0455913
	410.684	0.00690879		410.684	0.0397202		410.684	0.046612		410.684	0.0785454		410.684	0.189284		410.684	0.239448		410.684	0.113074										410.684	0.0201554		410.684	0.0926643		410.684	0.0814279		410.684	0.0419619
	411.468	0.00666193		411.468	0.0391353		411.468	0.0463009		411.468	0.0743046		411.468	0.189522		411.468	0.240819		411.468	0.102422										411.468	0.0194847		411.468	0.0869299		411.468	0.0772496		411.468	0.0383495
	412.252	0.00686292		412.252	0.0383152		412.252	0.0454517		412.252	0.0697792		412.252	0.189196		412.252	0.24227		412.252	0.0923502										412.252	0.0190493		412.252	0.082091		412.252	0.0732113		412.252	0.0359679
	413.036	0.00675614		413.036	0.0383361		413.036	0.0454034		413.036	0.0660064		413.036	0.188629		413.036	0.243287		413.036	0.0832416										413.036	0.0193991		413.036	0.0774221		413.036	0.0699242		413.036	0.0332881
	413.82	0.00630926		413.82	0.0382325		413.82	0.0454004		413.82	0.0618647		413.82	0.188333		413.82	0.243465		413.82	0.0745931										413.82	0.0194678		413.82	0.0732916		413.82	0.0660427		413.82	0.0313866
	414.604	0.00637296		414.604	0.0378675		414.604	0.0453075		414.604	0.0583772		414.604	0.187741		414.604	0.243676		414.604	0.0665981										414.604	0.0188078		414.604	0.0693041		414.604	0.0629932		414.604	0.0290755
	415.388	0.00662095		415.388	0.0383781		415.388	0.0445723		415.388	0.0554491		415.388	0.187497		415.388	0.244199		415.388	0.0589851										415.388	0.018512		415.388	0.0657747		415.388	0.0605989		415.388	0.0268113
	416.172	0.00690131		416.172	0.0381922		416.172	0.0442638		416.172	0.0528297		416.172	0.18724		416.172	0.245662		416.172	0.0520443										416.172	0.0184738		416.172	0.0632996		416.172	0.0577227		416.172	0.0250466
	416.955	0.00738882		416.955	0.0384313		416.955	0.043765		416.955	0.0498146		416.955	0.187187		416.955	0.24597		416.955	0.0454348										416.955	0.0185404		416.955	0.0607952		416.955	0.0546792		416.955	0.0226676
	417.739	0.0081979		417.739	0.0386588		417.739	0.0442308		417.739	0.0476125		417.739	0.186179		417.739	0.246117		417.739	0.0400036										417.739	0.0181606		417.739	0.0580697		417.739	0.0523722		417.739	0.0205294
	418.522	0.00836094		418.522	0.0383461		418.522	0.0437972		418.522	0.0454537		418.522	0.186211		418.522	0.246345		418.522	0.0356971										418.522	0.0172949		418.522	0.0562744		418.522	0.0503603		418.522	0.0191081
	419.306	0.00866061		419.306	0.0384574		419.306	0.0436445		419.306	0.0437444		419.306	0.186831		419.306	0.246597		419.306	0.0317539										419.306	0.0167259		419.306	0.0549648		419.306	0.0489374		419.306	0.0177872
	420.089	0.00828543		420.089	0.0380436		420.089	0.0435633		420.089	0.0423996		420.089	0.187123		420.089	0.246834		420.089	0.0285969										420.089	0.0162103		420.089	0.0536472		420.089	0.0472372		420.089	0.0171596
	420.873	0.00810032		420.873	0.0376261		420.873	0.0441901		420.873	0.0410489		420.873	0.187002		420.873	0.247069		420.873	0.0256313										420.873	0.0163099		420.873	0.0520822		420.873	0.0455932		420.873	0.0160371
	421.656	0.00771105		421.656	0.0375825		421.656	0.044266		421.656	0.040144		421.656	0.186471		421.656	0.246771		421.656	0.0226969										421.656	0.0154769		421.656	0.0504476		421.656	0.0447014		421.656	0.0154296
	422.439	0.0069566		422.439	0.037363		422.439	0.0444803		422.439	0.0390711		422.439	0.186424		422.439	0.24699		422.439	0.0202105										422.439	0.0151167		422.439	0.0494688		422.439	0.0441056		422.439	0.0149765
	423.222	0.00639371		423.222	0.0376353		423.222	0.0445479		423.222	0.0383753		423.222	0.187382		423.222	0.247691		423.222	0.0179735										423.222	0.0151348		423.222	0.0485936		423.222	0.0431857		423.222	0.014706
	424.005	0.00644015		424.005	0.0378717		424.005	0.0442285		424.005	0.0375499		424.005	0.187497		424.005	0.248042		424.005	0.0161556										424.005	0.0156768		424.005	0.0466901		424.005	0.0423872		424.005	0.0140886
	424.788	0.00642327		424.788	0.0378819		424.788	0.0441502		424.788	0.0372508		424.788	0.18754		424.788	0.248557		424.788	0.0142145										424.788	0.0157035		424.788	0.0446041		424.788	0.0412921		424.788	0.0131194
	425.571	0.007178		425.571	0.0387952		425.571	0.0443005		425.571	0.0366896		425.571	0.187922		425.571	0.248677		425.571	0.012292										425.571	0.015842		425.571	0.043141		425.571	0.0406562		425.571	0.0126752
	426.354	0.00756921		426.354	0.0386603		426.354	0.0438043		426.354	0.0357349		426.354	0.188644		426.354	0.249215		426.354	0.0108908										426.354	0.0150773		426.354	0.0424248		426.354	0.040143		426.354	0.0130052
	427.137	0.00796251		427.137	0.0383953		427.137	0.0435339		427.137	0.0344765		427.137	0.189859		427.137	0.249648		427.137	0.00981085										427.137	0.015162		427.137	0.0414065		427.137	0.0395907		427.137	0.0126046
	427.919	0.00827661		427.919	0.0383365		427.919	0.0434582		427.919	0.0343025		427.919	0.18947		427.919	0.250212		427.919	0.00864634										427.919	0.0151323		427.919	0.0411692		427.919	0.0393496		427.919	0.012264
	428.702	0.00842105		428.702	0.0380139		428.702	0.0432821		428.702	0.0337938		428.702	0.1898		428.702	0.250935		428.702	0.00775191										428.702	0.0144889		428.702	0.040387		428.702	0.0387835		428.702	0.0118101
	429.485	0.00812249		429.485	0.0377694		429.485	0.0433099		429.485	0.0336644		429.485	0.19019		429.485	0.251209		429.485	0.00626811										429.485	0.0139427		429.485	0.0407287		429.485	0.0379237		429.485	0.0118198
	430.267	0.00803489		430.267	0.037321		430.267	0.0430598		430.267	0.0333221		430.267	0.18957		430.267	0.251795		430.267	0.00555787										430.267	0.0132401		430.267	0.0406655		430.267	0.0377438		430.267	0.0120133
	431.05	0.00733208		431.05	0.0368441		431.05	0.0426432		431.05	0.0329535		431.05	0.19001		431.05	0.252542		431.05	0.00520838										431.05	0.0125335		431.05	0.0407033		431.05	0.0377671		431.05	0.0114284
	431.832	0.00694242		431.832	0.0368454		431.832	0.0427471		431.832	0.032878		431.832	0.189974		431.832	0.252575		431.832	0.00498536										431.832	0.0125783		431.832	0.0403121		431.832	0.0372798		431.832	0.0113942
	432.614	0.00698059		432.614	0.0367688		432.614	0.0427124		432.614	0.0329018		432.614	0.189377		432.614	0.253345		432.614	0.00449566										432.614	0.0120215		432.614	0.0406674		432.614	0.0364953		432.614	0.0108598
	433.396	0.006844		433.396	0.0368447		433.396	0.0425164		433.396	0.0330503		433.396	0.189937		433.396	0.2537		433.396	0.00478674										433.396	0.0115578		433.396	0.0399646		433.396	0.0357356		433.396	0.0112264
	434.179	0.00715079		434.179	0.0365773		434.179	0.0418378		434.179	0.0327485		434.179	0.189866		434.179	0.253961		434.179	0.00427444										434.179	0.0114466		434.179	0.0398748		434.179	0.0356761		434.179	0.0117029
	434.961	0.00710795		434.961	0.0361649		434.961	0.0420001		434.961	0.0321007		434.961	0.190321		434.961	0.254618		434.961	0.00406648										434.961	0.0112293		434.961	0.0395879		434.961	0.0357724		434.961	0.0112673
	435.743	0.00672903		435.743	0.0365116		435.743	0.0415839		435.743	0.0311739		435.743	0.191339		435.743	0.25519		435.743	0.00409994										435.743	0.0112406		435.743	0.0396504		435.743	0.035299		435.743	0.01125
	436.525	0.00708741		436.525	0.0361976		436.525	0.041271		436.525	0.0306002		436.525	0.191664		436.525	0.255775		436.525	0.00361079										436.525	0.0112362		436.525	0.039742		436.525	0.0352237		436.525	0.0114184
	437.307	0.00703992		437.307	0.0361658		437.307	0.041172		437.307	0.0305281		437.307	0.191999		437.307	0.256662		437.307	0.00288652										437.307	0.0108645		437.307	0.0398574		437.307	0.0352445		437.307	0.0105216
	438.088	0.00652756		438.088	0.0364181		438.088	0.0411173		438.088	0.0305293		438.088	0.193004		438.088	0.257069		438.088	0.00277174										438.088	0.0105127		438.088	0.0391841		438.088	0.0356589		438.088	0.0110243
	438.87	0.00650988		438.87	0.0366161		438.87	0.0413504		438.87	0.0303849		438.87	0.193892		438.87	0.257625		438.87	0.0022414										438.87	0.00994799		438.87	0.0393329		438.87	0.0358756		438.87	0.0105517
	439.652	0.00568649		439.652	0.0372013		439.652	0.0413471		439.652	0.0299811		439.652	0.194542		439.652	0.258849		439.652	0.00228077										439.652	0.00960357		439.652	0.0395712		439.652	0.0354313		439.652	0.0103766
	440.433	0.00562011		440.433	0.0375042		440.433	0.0409968		440.433	0.0302947		440.433	0.195072		440.433	0.259453		440.433	0.00240172										440.433	0.00920536		440.433	0.0391986		440.433	0.0352946		440.433	0.0104846
	441.215	0.00586295		441.215	0.0372463		441.215	0.0415337		441.215	0.0313599		441.215	0.195644		441.215	0.260215		441.215	0.0021805										441.215	0.00873596		441.215	0.0392316		441.215	0.0353525		441.215	0.0103258
	441.996	0.00599054		441.996	0.037745		441.996	0.0413287		441.996	0.0317274		441.996	0.196246		441.996	0.26141		441.996	0.00184717										441.996	0.00860341		441.996	0.0391517		441.996	0.0351932		441.996	0.010273
	442.778	0.00591881		442.778	0.0378995		442.778	0.0410032		442.778	0.0315158		442.778	0.197153		442.778	0.262649		442.778	0.00163356										442.778	0.00807547		442.778	0.0390752		442.778	0.0353322		442.778	0.0106205
	443.559	0.00608636		443.559	0.0379339		443.559	0.0408625		443.559	0.0315945		443.559	0.197496		443.559	0.263644		443.559	0.00171729										443.559	0.00805383		443.559	0.0394602		443.559	0.0350519		443.559	0.0106094
	444.34	0.00632234		444.34	0.0372595		444.34	0.0405262		444.34	0.031475		444.34	0.198043		444.34	0.264758		444.34	0.00165004										444.34	0.0075553		444.34	0.0391279		444.34	0.035166		444.34	0.0106744
	445.122	0.00647647		445.122	0.0369168		445.122	0.0405262		445.122	0.0318752		445.122	0.199084		445.122	0.265672		445.122	0.00144464										445.122	0.00725845		445.122	0.0388645		445.122	0.0355514		445.122	0.0102984
	445.903	0.00658007		445.903	0.0373994		445.903	0.0406423		445.903	0.0317959		445.903	0.200503		445.903	0.267472		445.903	0.00164859										445.903	0.00738421		445.903	0.0383496		445.903	0.0358154		445.903	0.0104292
	446.684	0.00657307		446.684	0.0374744		446.684	0.0398372		446.684	0.0309388		446.684	0.200876		446.684	0.268399		446.684	0.00189217										446.684	0.00750531		446.684	0.0379401		446.684	0.0357937		446.684	0.010441
	447.465	0.00609527		447.465	0.0371913		447.465	0.0398621		447.465	0.0310253		447.465	0.201621		447.465	0.269362		447.465	0.00205683										447.465	0.00697961		447.465	0.0373717		447.465	0.0353753		447.465	0.010822
	448.246	0.00607704		448.246	0.036685		448.246	0.0400076		448.246	0.0313073		448.246	0.202638		448.246	0.270169		448.246	0.0024498										448.246	0.00694864		448.246	0.0371779		448.246	0.0351218		448.246	0.011171
	449.027	0.0060896		449.027	0.0366977		449.027	0.0400801		449.027	0.0311725		449.027	0.204168		449.027	0.271959		449.027	0.00260221										449.027	0.00723789		449.027	0.0371553		449.027	0.0344866		449.027	0.0108924
	449.807	0.00564579		449.807	0.0366741		449.807	0.0399723		449.807	0.0311438		449.807	0.2051		449.807	0.273063		449.807	0.00290518										449.807	0.00736652		449.807	0.0368839		449.807	0.0340164		449.807	0.0108847
	450.588	0.00608821		450.588	0.0369008		450.588	0.0399493		450.588	0.0310441		450.588	0.205951		450.588	0.273953		450.588	0.00269676										450.588	0.00719618		450.588	0.037088		450.588	0.0335681		450.588	0.0107684
	451.369	0.00622196		451.369	0.0364487		451.369	0.0399228		451.369	0.0313473		451.369	0.206463		451.369	0.274905		451.369	0.00275245										451.369	0.00663549		451.369	0.0374687		451.369	0.033403		451.369	0.0108958
	452.149	0.00623248		452.149	0.0367147		452.149	0.0398453		452.149	0.0314381		452.149	0.207864		452.149	0.276486		452.149	0.00227508										452.149	0.00630652		452.149	0.0371625		452.149	0.0331394		452.149	0.0108827
	452.93	0.00630636		452.93	0.0368405		452.93	0.0394391		452.93	0.0313903		452.93	0.209443		452.93	0.277065		452.93	0.00222352										452.93	0.0064869		452.93	0.0374569		452.93	0.0332932		452.93	0.0108225
	453.71	0.00612255		453.71	0.0372551		453.71	0.0386225		453.71	0.0310123		453.71	0.210095		453.71	0.27881		453.71	0.00211285										453.71	0.00649687		453.71	0.0372184		453.71	0.0331265		453.71	0.0103296
	454.491	0.00563017		454.491	0.0368937		454.491	0.0385422		454.491	0.0310453		454.491	0.211094		454.491	0.279708		454.491	0.00174015										454.491	0.00553317		454.491	0.0372534		454.491	0.0336111		454.491	0.0100969
	455.271	0.00612918		455.271	0.0371573		455.271	0.0383335		455.271	0.0307479		455.271	0.212123		455.271	0.280772		455.271	0.00119002										455.271	0.00540299		455.271	0.0380937		455.271	0.0338431		455.271	0.010757
	456.051	0.00604558		456.051	0.0367555		456.051	0.0381667		456.051	0.0307217		456.051	0.212956		456.051	0.281746		456.051	0.00141478										456.051	0.00526183		456.051	0.0377693		456.051	0.0337246		456.051	0.0110195
	456.831	0.00584462		456.831	0.0368141		456.831	0.0377936		456.831	0.0304823		456.831	0.213624		456.831	0.283283		456.831	0.00109582										456.831	0.00501045		456.831	0.0380448		456.831	0.033074		456.831	0.0110468
	457.611	0.00549925		457.611	0.0364882		457.611	0.0380777		457.611	0.0304543		457.611	0.214196		457.611	0.284346		457.611	0.00101145										457.611	0.00481995		457.611	0.0385621		457.611	0.0336165		457.611	0.010513
	458.391	0.00528479		458.391	0.0366445		458.391	0.0382167		458.391	0.0299264		458.391	0.214683		458.391	0.286055		458.391	0.00104671										458.391	0.00433526		458.391	0.0382499		458.391	0.0334846		458.391	0.010103
	459.171	0.00544569		459.171	0.0367832		459.171	0.0385399		459.171	0.0297172		459.171	0.215716		459.171	0.287006		459.171	0.00086456										459.171	0.00421747		459.171	0.0383708		459.171	0.0335336		459.171	0.0100092
	459.951	0.00622961		459.951	0.0372556		459.951	0.038586		459.951	0.0299403		459.951	0.216659		459.951	0.28759		459.951	0.00103311										459.951	0.00435529		459.951	0.0376997		459.951	0.0331394		459.951	0.0103132
	460.731	0.00595311		460.731	0.0370944		460.731	0.038297		460.731	0.0298481		460.731	0.217588		460.731	0.288986		460.731	0.00134737										460.731	0.00427026		460.731	0.0373387		460.731	0.0328688		460.731	0.00983249
	461.511	0.00592128		461.511	0.0368745		461.511	0.038237		461.511	0.0295057		461.511	0.218123		461.511	0.290177		461.511	0.00128685										461.511	0.00411729		461.511	0.0377897		461.511	0.0330695		461.511	0.0099954
	462.291	0.00603905		462.291	0.0370075		462.291	0.0381458		462.291	0.0291169		462.291	0.218872		462.291	0.290533		462.291	0.00113217										462.291	0.00411231		462.291	0.0377618		462.291	0.0335724		462.291	0.0102249
	463.07	0.00634381		463.07	0.037184		463.07	0.0378166		463.07	0.0287606		463.07	0.219305		463.07	0.291003		463.07	0.00123546										463.07	0.00380283		463.07	0.0372987		463.07	0.0331976		463.07	0.0109139
	463.85	0.00641912		463.85	0.0365524		463.85	0.0372183		463.85	0.028515		463.85	0.219441		463.85	0.291174		463.85	0.00112667										463.85	0.00373556		463.85	0.037314		463.85	0.0326681		463.85	0.0114353
	464.629	0.00654328		464.629	0.035963		464.629	0.0370974		464.629	0.0288073		464.629	0.219285		464.629	0.291502		464.629	0.00139202										464.629	0.00349508		464.629	0.0371748		464.629	0.0324683		464.629	0.0118306
	465.409	0.0060049		465.409	0.0359594		465.409	0.0367084		465.409	0.028573		465.409	0.218429		465.409	0.292237		465.409	0.00099535										465.409	0.0031445		465.409	0.0374376		465.409	0.0324141		465.409	0.0121336
	466.188	0.00587978		466.188	0.0358435		466.188	0.0366044		466.188	0.0284758		466.188	0.217979		466.188	0.291999		466.188	0.00099318										466.188	0.00298607		466.188	0.0370349		466.188	0.0322005		466.188	0.0120737
	466.967	0.00577966		466.967	0.035605		466.967	0.0362558		466.967	0.0285286		466.967	0.21815		466.967	0.292288		466.967	0.00085641										466.967	0.0027824		466.967	0.0363152		466.967	0.0318407		466.967	0.0115759
	467.746	0.0057354		467.746	0.0354847		467.746	0.0362921		467.746	0.0287968		467.746	0.217366		467.746	0.291893		467.746	0.00102526										467.746	0.00226352		467.746	0.0357308		467.746	0.0312075		467.746	0.0113039
	468.525	0.00626287		468.525	0.0354031		468.525	0.0359704		468.525	0.0289273		468.525	0.217358		468.525	0.291921		468.525	0.0009273										468.525	0.00236847		468.525	0.0358988		468.525	0.0306566		468.525	0.0110418
	469.304	0.00643981		469.304	0.0357775		469.304	0.0365638		469.304	0.0291697		469.304	0.216564		469.304	0.291792		469.304	0.00111141										469.304	0.00223628		469.304	0.0359182		469.304	0.0312525		469.304	0.0108008
	470.083	0.00645796		470.083	0.0365833		470.083	0.0364243		470.083	0.0290608		470.083	0.216462		470.083	0.291639		470.083	0.00105451										470.083	0.00158394		470.083	0.0358977		470.083	0.0309334		470.083	0.0104025
	470.862	0.00650942		470.862	0.0360225		470.862	0.0367401		470.862	0.0290763		470.862	0.216716		470.862	0.290866		470.862	0.00132443										470.862	0.00118004		470.862	0.0358847		470.862	0.0307436		470.862	0.0102243
	471.641	0.006163		471.641	0.0363145		471.641	0.0371695		471.641	0.0291735		471.641	0.216578		471.641	0.290308		471.641	0.00140467										471.641	0.00066836		471.641	0.0356846		471.641	0.0304464		471.641	0.010907
	472.42	0.00604388		472.42	0.0368947		472.42	0.0372489		472.42	0.029057		472.42	0.215868		472.42	0.289326		472.42	0.00137973										472.42	0.00069941		472.42	0.0356608		472.42	0.0307704		472.42	0.0113134
	473.199	0.00582418		473.199	0.0366899		473.199	0.0371559		473.199	0.0290895		473.199	0.21564		473.199	0.289276		473.199	0.00151234										473.199	0.00068476		473.199	0.0356199		473.199	0.0307816		473.199	0.011117
	473.977	0.00522996		473.977	0.0360118		473.977	0.0371668		473.977	0.0291128		473.977	0.215334		473.977	0.288303		473.977	0.00143469										473.977	0.00047248		473.977	0.0353284		473.977	0.0309418		473.977	0.0111216
	474.756	0.00519222		474.756	0.0352287		474.756	0.0367496		474.756	0.0287124		474.756	0.215081		474.756	0.288092		474.756	0.00136182										474.756	0.00037599		474.756	0.0351168		474.756	0.0305712		474.756	0.0111758
	475.534	0.00503726		475.534	0.0346872		475.534	0.0362414		475.534	0.0285113		475.534	0.214127		475.534	0.287123		475.534	0.0011438										475.534	0.00037085		475.534	0.0351657		475.534	0.030565		475.534	0.0114413
	476.313	0.00515836		476.313	0.034864		476.313	0.0358978		476.313	0.0283909		476.313	0.213167		476.313	0.286865		476.313	0.0013915										476.313	0.00061503		476.313	0.0350485		476.313	0.0304229		476.313	0.0114445
	477.091	0.00557675		477.091	0.0345859		477.091	0.0356701		477.091	0.0279039		477.091	0.21208		477.091	0.286476		477.091	0.0012706										477.091	9.097e-05		477.091	0.0351522		477.091	0.0305434		477.091	0.0109731
	477.87	0.00569184		477.87	0.034302		477.87	0.0355134		477.87	0.0278114		477.87	0.211334		477.87	0.28573		477.87	0.00131675										477.87	-0.00053738		477.87	0.0354294		477.87	0.0300759		477.87	0.0107874
	478.648	0.00587057		478.648	0.0344405		478.648	0.0354348		478.648	0.0274496		478.648	0.209584		478.648	0.284298		478.648	0.00085703										478.648	-0.00092644		478.648	0.0355985		478.648	0.0301337		478.648	0.0110302
	479.426	0.00596248		479.426	0.0347339		479.426	0.0356592		479.426	0.0272569		479.426	0.208319		479.426	0.2838		479.426	0.00094312										479.426	-0.00133107		479.426	0.0355792		479.426	0.0298354		479.426	0.0108192
	480.204	0.00576435		480.204	0.0357856		480.204	0.0358871		480.204	0.0274805		480.204	0.207336		480.204	0.282683		480.204	0.00083736										480.204	-0.00158447		480.204	0.0351686		480.204	0.0293915		480.204	0.0101559
	480.982	0.00650856		480.982	0.0369979		480.982	0.036478		480.982	0.0276867		480.982	0.206959		480.982	0.282183		480.982	0.00119366										480.982	-0.00153618		480.982	0.0341957		480.982	0.0295411		480.982	0.00990652
	481.76	0.0056896		481.76	0.0377635		481.76	0.0369883		481.76	0.0283822		481.76	0.205723		481.76	0.280974		481.76	0.00116837										481.76	-0.00157487		481.76	0.0344693		481.76	0.0288471		481.76	0.0104733
	482.538	0.00501459		482.538	0.0374326		482.538	0.0371846		482.538	0.0290294		482.538	0.204937		482.538	0.279816		482.538	0.00115505										482.538	-0.00139132		482.538	0.0341692		482.538	0.028288		482.538	0.010514
	483.316	0.00498355		483.316	0.0379656		483.316	0.03722		483.316	0.028978		483.316	0.2041		483.316	0.279075		483.316	0.00129806										483.316	-0.00122642		483.316	0.0336943		483.316	0.0280101		483.316	0.0107201
	484.093	0.00486702		484.093	0.0380103		484.093	0.0369235		484.093	0.0287793		484.093	0.203683		484.093	0.278741		484.093	0.00158945										484.093	-0.00151674		484.093	0.0335198		484.093	0.0280114		484.093	0.0106978
	484.871	0.00492849		484.871	0.0381883		484.871	0.0366857		484.871	0.0287446		484.871	0.202851		484.871	0.277636		484.871	0.00173148										484.871	-0.00162202		484.871	0.0333352		484.871	0.0281339		484.871	0.0106483
	485.649	0.00521122		485.649	0.0377977		485.649	0.0365839		485.649	0.0289558		485.649	0.202133		485.649	0.276362		485.649	0.00191034										485.649	-0.00164849		485.649	0.0337051		485.649	0.0280875		485.649	0.0110712
	486.426	0.00473101		486.426	0.0369295		486.426	0.0362425		486.426	0.0286476		486.426	0.200582		486.426	0.274022		486.426	0.00187754										486.426	-0.00224241		486.426	0.0339452		486.426	0.0278557		486.426	0.0111853
	487.204	0.00557543		487.204	0.0358472		487.204	0.035416		487.204	0.0278322		487.204	0.198957		487.204	0.271921		487.204	0.0015068										487.204	-0.00277016		487.204	0.0332542		487.204	0.0282145		487.204	0.0105199
	487.981	0.00650366		487.981	0.0362848		487.981	0.0348238		487.981	0.0274689		487.981	0.197284		487.981	0.270152		487.981	0.00136545										487.981	-0.00276827		487.981	0.0331754		487.981	0.0284089		487.981	0.0106772
	488.758	0.00631345		488.758	0.0357783		488.758	0.0345761		488.758	0.0274966		488.758	0.195208		488.758	0.268773		488.758	0.00133244										488.758	-0.00284679		488.758	0.0334513		488.758	0.0286851		488.758	0.0106434
	489.535	0.00641404		489.535	0.0354645		489.535	0.0348068		489.535	0.0279364		489.535	0.194011		489.535	0.26667		489.535	0.00129659										489.535	-0.00252477		489.535	0.0333264		489.535	0.0282211		489.535	0.0103776
	490.313	0.00645122		490.313	0.0355431		490.313	0.0349417		490.313	0.0279639		490.313	0.192376		490.313	0.264973		490.313	0.00102469										490.313	-0.00236369		490.313	0.0332513		490.313	0.027856		490.313	0.0105069
	491.09	0.00626146		491.09	0.0354969		491.09	0.0348622		491.09	0.0279889		491.09	0.190608		491.09	0.263569		491.09	0.00106937										491.09	-0.00276126		491.09	0.0326399		491.09	0.0277434		491.09	0.0103444
	491.867	0.00675526		491.867	0.0355779		491.867	0.0349216		491.867	0.0285071		491.867	0.189539		491.867	0.262946		491.867	0.00092374										491.867	-0.00245783		491.867	0.0325481		491.867	0.0272026		491.867	0.0106139
	492.644	0.00681191		492.644	0.0358759		492.644	0.034831		492.644	0.0286936		492.644	0.188322		492.644	0.261091		492.644	0.00137194										492.644	-0.00228852		492.644	0.0323851		492.644	0.0268996		492.644	0.0108784
	493.421	0.00690614		493.421	0.035806		493.421	0.0349265		493.421	0.0283466		493.421	0.186997		493.421	0.259268		493.421	0.00156067										493.421	-0.0024063		493.421	0.0322674		493.421	0.0269495		493.421	0.0105554
	494.197	0.00725489		494.197	0.0359542		494.197	0.0352187		494.197	0.0284218		494.197	0.186351		494.197	0.257522		494.197	0.00128926										494.197	-0.00252394		494.197	0.0318887		494.197	0.0267425		494.197	0.0104846
	494.974	0.00744932		494.974	0.0360176		494.974	0.0353452		494.974	0.0285522		494.974	0.184802		494.974	0.256152		494.974	0.00129289										494.974	-0.00278226		494.974	0.0318247		494.974	0.0265741		494.974	0.0103799
	495.751	0.00731359		495.751	0.0364047		495.751	0.0354248		495.751	0.028797		495.751	0.183501		495.751	0.254182		495.751	0.00170197										495.751	-0.00318319		495.751	0.0318612		495.751	0.026359		495.751	0.0108328
	496.527	0.00772393		496.527	0.0368655		496.527	0.0352514		496.527	0.0285098		496.527	0.182094		496.527	0.252222		496.527	0.00156739										496.527	-0.00328488		496.527	0.0316546		496.527	0.0264749		496.527	0.0110756
	497.304	0.00721278		497.304	0.0370085		497.304	0.0352181		497.304	0.0279678		497.304	0.18035		497.304	0.249875		497.304	0.00143799										497.304	-0.00373475		497.304	0.0314503		497.304	0.0267655		497.304	0.0111201
	498.081	0.00711793		498.081	0.0368773		498.081	0.0351157		498.081	0.0276204		498.081	0.178995		498.081	0.248253		498.081	0.00130274										498.081	-0.0039917		498.081	0.0316259		498.081	0.0265454		498.081	0.0112346
	498.857	0.00686283		498.857	0.0372122		498.857	0.034847		498.857	0.0275995		498.857	0.177005		498.857	0.246618		498.857	0.00126038										498.857	-0.00411241		498.857	0.0317959		498.857	0.0261513		498.857	0.0112129
	499.633	0.00672503		499.633	0.0372655		499.633	0.0342825		499.633	0.0273215		499.633	0.175096		499.633	0.244221		499.633	0.0014761										499.633	-0.00421121		499.633	0.0318394		499.633	0.0259171		499.633	0.0111028
	500.409	0.00665348		500.409	0.0376387		500.409	0.033539		500.409	0.026695		500.409	0.173268		500.409	0.241561		500.409	0.00118488										500.409	-0.00413763		500.409	0.0318222		500.409	0.0261531		500.409	0.0114182
	501.186	0.00688755		501.186	0.037071		501.186	0.0334912		501.186	0.0265614		501.186	0.17135		501.186	0.239656		501.186	0.00091316										501.186	-0.00388423		501.186	0.031976		501.186	0.0264169		501.186	0.0112756
	501.962	0.00629828		501.962	0.0366947		501.962	0.0335584		501.962	0.026367		501.962	0.169408		501.962	0.237209		501.962	0.00086451										501.962	-0.00377608		501.962	0.0322619		501.962	0.0262372		501.962	0.011332
	502.738	0.00611229		502.738	0.0362329		502.738	0.0332967		502.738	0.0266221		502.738	0.167314		502.738	0.23436		502.738	0.00098026										502.738	-0.00382866		502.738	0.0323388		502.738	0.0256825		502.738	0.0111519
	503.514	0.00576785		503.514	0.036272		503.514	0.0336242		503.514	0.0269634		503.514	0.16482		503.514	0.23172		503.514	0.0007222										503.514	-0.00416835		503.514	0.0323854		503.514	0.025958		503.514	0.011072
	504.29	0.00600644		504.29	0.0358303		504.29	0.0339943		504.29	0.0275316		504.29	0.162607		504.29	0.229368		504.29	0.00074131										504.29	-0.00417709		504.29	0.0325631		504.29	0.0259055		504.29	0.0114961
	505.066	0.00566451		505.066	0.0355308		505.066	0.0342042		505.066	0.0277811		505.066	0.159887		505.066	0.22699		505.066	0.00062052										505.066	-0.00446552		505.066	0.0324379		505.066	0.0259558		505.066	0.0115384
	505.841	0.00547534		505.841	0.0352054		505.841	0.0348145		505.841	0.0283101		505.841	0.157408		505.841	0.224507		505.841	0.0007541										505.841	-0.00474064		505.841	0.0323466		505.841	0.0255778		505.841	0.0115485
	506.617	0.00556059		506.617	0.0354235		506.617	0.0347221		506.617	0.0285382		506.617	0.154759		506.617	0.221539		506.617	0.00078487										506.617	-0.00507723		506.617	0.0322522		506.617	0.0251917		506.617	0.0114195
	507.393	0.00607943		507.393	0.0354637		507.393	0.0345924		507.393	0.028807		507.393	0.152428		507.393	0.218813		507.393	0.00078361										507.393	-0.00502523		507.393	0.0323085		507.393	0.02524		507.393	0.0114845
	508.168	0.0061686		508.168	0.0355317		508.168	0.0346703		508.168	0.0286418		508.168	0.149783		508.168	0.215826		508.168	0.00098454										508.168	-0.00528666		508.168	0.0323148		508.168	0.0250808		508.168	0.0112785
	508.944	0.0066662		508.944	0.035547		508.944	0.0341214		508.944	0.0281147		508.944	0.147162		508.944	0.212819		508.944	0.00109225										508.944	-0.00533092		508.944	0.0318487		508.944	0.0248689		508.944	0.0110339
	509.719	0.00681663		509.719	0.0358585		509.719	0.033804		509.719	0.0274324		509.719	0.144464		509.719	0.209295		509.719	0.00134461										509.719	-0.0058714		509.719	0.0310282		509.719	0.0246484		509.719	0.0107364
	510.494	0.00708074		510.494	0.0360537		510.494	0.0338694		510.494	0.0272635		510.494	0.142433		510.494	0.20554		510.494	0.00108645										510.494	-0.00602609		510.494	0.0310078		510.494	0.024574		510.494	0.0108903
	511.27	0.00732993		511.27	0.0360032		511.27	0.0333615		511.27	0.0269817		511.27	0.139827		511.27	0.202607		511.27	0.00117398										511.27	-0.00610818		511.27	0.0306232		511.27	0.0247875		511.27	0.0105919
	512.045	0.00713797		512.045	0.0360694		512.045	0.0331046		512.045	0.0266318		512.045	0.137556		512.045	0.19925		512.045	0.00130461										512.045	-0.00620119		512.045	0.0301471		512.045	0.0247623		512.045	0.0108223
	512.82	0.00687203		512.82	0.0361969		512.82	0.0329019		512.82	0.0266031		512.82	0.134567		512.82	0.195718		512.82	0.00148547										512.82	-0.00694278		512.82	0.0299564		512.82	0.0244474		512.82	0.0105707
	513.595	0.0067319		513.595	0.0361214		513.595	0.0326926		513.595	0.0266999		513.595	0.131632		513.595	0.192458		513.595	0.00120633										513.595	-0.00703132		513.595	0.0301174		513.595	0.0246438		513.595	0.0108407
	514.37	0.00665405		514.37	0.0361666		514.37	0.0325742		514.37	0.0267854		514.37	0.128894		514.37	0.188935		514.37	0.00137436										514.37	-0.0069549		514.37	0.0303682		514.37	0.0243403		514.37	0.0107942
	515.145	0.0065438		515.145	0.03579		515.145	0.0325342		515.145	0.0271415		515.145	0.126532		515.145	0.185571		515.145	0.00105524										515.145	-0.0068122		515.145	0.0307126		515.145	0.0247039		515.145	0.010725
	515.92	0.00639983		515.92	0.0357348		515.92	0.0322582		515.92	0.0272875		515.92	0.123481		515.92	0.182884		515.92	0.00132511										515.92	-0.00704402		515.92	0.0307307		515.92	0.0249068		515.92	0.0106646
	516.695	0.00632422		516.695	0.0358991		516.695	0.0324465		516.695	0.0274882		516.695	0.120859		516.695	0.179195		516.695	0.00141537										516.695	-0.00723623		516.695	0.0308217		516.695	0.0245484		516.695	0.0111153
	517.469	0.00633709		517.469	0.0358115		517.469	0.0320844		517.469	0.0270547		517.469	0.118255		517.469	0.175869		517.469	0.00127004										517.469	-0.00707669		517.469	0.0308135		517.469	0.0245924		517.469	0.0109603
	518.244	0.00605291		518.244	0.0355025		518.244	0.0319898		518.244	0.0266975		518.244	0.115636		518.244	0.17248		518.244	0.00130902										518.244	-0.00656814		518.244	0.0304914		518.244	0.02479		518.244	0.0109396
	519.019	0.00605811		519.019	0.035353		519.019	0.0316501		519.019	0.0261348		519.019	0.113199		519.019	0.168792		519.019	0.0013618										519.019	-0.00628873		519.019	0.0300158		519.019	0.0248523		519.019	0.0108265
	519.793	0.0060798		519.793	0.0352589		519.793	0.0315245		519.793	0.026011		519.793	0.110863		519.793	0.165387		519.793	0.00132482										519.793	-0.00645169		519.793	0.0297549		519.793	0.0252379		519.793	0.0112031
	520.568	0.0056785		520.568	0.0355389		520.568	0.0311891		520.568	0.0257959		520.568	0.108339		520.568	0.161479		520.568	0.00142174										520.568	-0.0066835		520.568	0.0294028		520.568	0.0249661		520.568	0.0112217
	521.342	0.00611387		521.342	0.0352649		521.342	0.0314801		521.342	0.0258186		521.342	0.105303		521.342	0.157493		521.342	0.00157656										521.342	-0.00685598		521.342	0.0291258		521.342	0.0248136		521.342	0.0110285
	522.116	0.00586883		522.116	0.0349172		522.116	0.0309818		522.116	0.0254193		522.116	0.102202		522.116	0.15384		522.116	0.00151768										522.116	-0.00716443		522.116	0.02901		522.116	0.0248533		522.116	0.0105191
	522.89	0.00567911		522.89	0.0349253		522.89	0.0308522		522.89	0.0256628		522.89	0.0988717		522.89	0.150009		522.89	0.0013195										522.89	-0.008175		522.89	0.0289093		522.89	0.0248329		522.89	0.0107996
	523.665	0.00579537		523.665	0.0352117		523.665	0.0305658		523.665	0.0254596		523.665	0.0958023		523.665	0.147006		523.665	0.00090652										523.665	-0.00869895		523.665	0.0290408		523.665	0.0244875		523.665	0.0108986
	524.439	0.00575495		524.439	0.0355198		524.439	0.0308493		524.439	0.0254655		524.439	0.0929698		524.439	0.143876		524.439	0.00111758										524.439	-0.00923783		524.439	0.0292756		524.439	0.0241828		524.439	0.0109619
	525.213	0.00543183		525.213	0.0353639		525.213	0.0309744		525.213	0.0254799		525.213	0.0898493		525.213	0.140505		525.213	0.00120015										525.213	-0.00945598		525.213	0.0294387		525.213	0.0239616		525.213	0.0104108
	525.987	0.00529643		525.987	0.0351975		525.987	0.0311505		525.987	0.025485		525.987	0.0869887		525.987	0.137874		525.987	0.00122861										525.987	-0.00948391		525.987	0.029408		525.987	0.0237539		525.987	0.0102274
	526.76	0.00510142		526.76	0.034984		526.76	0.0308387		526.76	0.0251268		526.76	0.0850749		526.76	0.13493		526.76	0.00131448										526.76	-0.00957546		526.76	0.0289526		526.76	0.023174		526.76	0.0106492
	527.534	0.00533272		527.534	0.0351552		527.534	0.0311854		527.534	0.0252862		527.534	0.0830389		527.534	0.132107		527.534	0.00123922										527.534	-0.00933194		527.534	0.0288526		527.534	0.0224315		527.534	0.0107625
	528.308	0.00528297		528.308	0.0353658		528.308	0.0308074		528.308	0.0249831		528.308	0.0811522		528.308	0.129273		528.308	0.0012548										528.308	-0.00889599		528.308	0.0290582		528.308	0.0219166		528.308	0.0102488
	529.082	0.00546096		529.082	0.0352869		529.082	0.0311496		529.082	0.0250552		529.082	0.0792898		529.082	0.125889		529.082	0.00174694										529.082	-0.00857569		529.082	0.0290904		529.082	0.0216391		529.082	0.0102714
	529.855	0.00544441		529.855	0.0354061		529.855	0.0313674		529.855	0.0252948		529.855	0.077223		529.855	0.122657		529.855	0.0014485										529.855	-0.00860482		529.855	0.0289286		529.855	0.0213724		529.855	0.010233
	530.629	0.00555735		530.629	0.0358221		530.629	0.0314347		530.629	0.0253582		530.629	0.0747462		530.629	0.119567		530.629	0.00138408										530.629	-0.00875764		530.629	0.0288766		530.629	0.0209741		530.629	0.0104802
	531.402	0.00579831		531.402	0.0363565		531.402	0.0315218		531.402	0.0254408		531.402	0.0723113		531.402	0.116726		531.402	0.00145963										531.402	-0.00905841		531.402	0.0290976		531.402	0.0209948		531.402	0.0105318
	532.175	0.00572676		532.175	0.0371445		532.175	0.0315684		532.175	0.0257309		532.175	0.0702443		532.175	0.114216		532.175	0.00145909										532.175	-0.00898177		532.175	0.0292868		532.175	0.0211072		532.175	0.0102119
	532.949	0.00559528		532.949	0.0371191		532.949	0.0314938		532.949	0.0258094		532.949	0.0680378		532.949	0.111619		532.949	0.00158901										532.949	-0.00929254		532.949	0.029372		532.949	0.0212765		532.949	0.0103301
	533.722	0.00582906		533.722	0.0371679		533.722	0.0316297		533.722	0.0259334		533.722	0.0658775		533.722	0.10876		533.722	0.00176945										533.722	-0.00949103		533.722	0.0296107		533.722	0.0214375		533.722	0.0104621
	534.495	0.00573479		534.495	0.0372407		534.495	0.0316278		534.495	0.0259333		534.495	0.0638162		534.495	0.105988		534.495	0.00158239										534.495	-0.00990159		534.495	0.0293887		534.495	0.0213321		534.495	0.010165
	535.268	0.00600906		535.268	0.0372824		535.268	0.0316448		535.268	0.0262202		535.268	0.0617468		535.268	0.103835		535.268	0.00185056										535.268	-0.00986767		535.268	0.0295366		535.268	0.0213433		535.268	0.0100121
	536.041	0.00615811		536.041	0.0372266		536.041	0.0316702		536.041	0.0262488		536.041	0.0602224		536.041	0.10143		536.041	0.00168702										536.041	-0.010027		536.041	0.0293429		536.041	0.0214735		536.041	0.0102255
	536.814	0.00637255		536.814	0.0367715		536.814	0.0318341		536.814	0.026224		536.814	0.0590644		536.814	0.0987757		536.814	0.00164872										536.814	-0.00987428		536.814	0.029268		536.814	0.0215173		536.814	0.0103864
	537.587	0.00639433		537.587	0.0362578		537.587	0.031739		537.587	0.0261064		537.587	0.0571168		537.587	0.0964707		537.587	0.00141849										537.587	-0.00998309		537.587	0.0294435		537.587	0.0214023		537.587	0.0107839
	538.36	0.00668183		538.36	0.0363713		538.36	0.0319005		538.36	0.0259432		538.36	0.0557051		538.36	0.0939451		538.36	0.00137958										538.36	-0.0100518		538.36	0.0295096		538.36	0.0217589		538.36	0.0110573
	539.132	0.00636586		539.132	0.0361714		539.132	0.0322742		539.132	0.0259949		539.132	0.0539432		539.132	0.0920587		539.132	0.00127868										539.132	-0.00983469		539.132	0.0292545		539.132	0.0217465		539.132	0.0114649
	539.905	0.00625758		539.905	0.0359861		539.905	0.0321707		539.905	0.0260616		539.905	0.0522085		539.905	0.0903915		539.905	0.00106812										539.905	-0.00978198		539.905	0.029386		539.905	0.0218507		539.905	0.0118721
	540.678	0.00629191		540.678	0.0358984		540.678	0.0316314		540.678	0.0257133		540.678	0.0508953		540.678	0.0885988		540.678	0.00092358										540.678	-0.00974065		540.678	0.0291392		540.678	0.0221531		540.678	0.0118598
	541.45	0.00626448		541.45	0.0354406		541.45	0.0308126		541.45	0.0253123		541.45	0.0498324		541.45	0.086785		541.45	0.00091038										541.45	-0.00944104		541.45	0.029152		541.45	0.0222023		541.45	0.0113023
	542.223	0.00609713		542.223	0.0354855		542.223	0.0304248		542.223	0.0251108		542.223	0.0480255		542.223	0.0852544		542.223	0.00113296										542.223	-0.00956888		542.223	0.0288485		542.223	0.0222252		542.223	0.0109244
	542.995	0.00615804		542.995	0.0354418		542.995	0.0303765		542.995	0.0249015		542.995	0.046524		542.995	0.0837454		542.995	0.00106038										542.995	-0.00955666		542.995	0.0284737		542.995	0.0223078		542.995	0.010205
	543.767	0.00601922		543.767	0.0353538		543.767	0.0304518		543.767	0.0248135		543.767	0.0450311		543.767	0.0820118		543.767	0.00070967										543.767	-0.00950998		543.767	0.0282179		543.767	0.0220747		543.767	0.00977223
	544.539	0.00620719		544.539	0.0350563		544.539	0.0301789		544.539	0.0249897		544.539	0.043463		544.539	0.0806384		544.539	0.00077619										544.539	-0.00989939		544.539	0.0277264		544.539	0.0219912		544.539	0.00919653
	545.312	0.006213		545.312	0.0350398		545.312	0.0301671		545.312	0.0252613		545.312	0.0422143		545.312	0.0789992		545.312	0.0011367										545.312	-0.0101671		545.312	0.0273945		545.312	0.0220889		545.312	0.00863116
	546.084	0.00610374		546.084	0.0349421		546.084	0.0303191		546.084	0.0255097		546.084	0.0405303		546.084	0.077486		546.084	0.00104705										546.084	-0.0101994		546.084	0.0271754		546.084	0.0217892		546.084	0.00870745
	546.856	0.00599572		546.856	0.035027		546.856	0.0308017		546.856	0.025784		546.856	0.0391957		546.856	0.0762689		546.856	0.00096643										546.856	-0.010474		546.856	0.0267494		546.856	0.0214705		546.856	0.00898854
	547.628	0.00616316		547.628	0.0349463		547.628	0.0304878		547.628	0.0255552		547.628	0.0385225		547.628	0.0750578		547.628	0.00060436										547.628	-0.010682		547.628	0.0261162		547.628	0.0206938		547.628	0.00954707
	548.399	0.00633245		548.399	0.0349955		548.399	0.0302595		548.399	0.0255574		548.399	0.0381236		548.399	0.0736136		548.399	0.00092954										548.399	-0.0109788		548.399	0.0258957		548.399	0.0204532		548.399	0.00999198
	549.171	0.00649109		549.171	0.0351872		549.171	0.0299024		549.171	0.0254906		549.171	0.0371239		549.171	0.0725991		549.171	0.00118898										549.171	-0.0107112		549.171	0.0257436		549.171	0.0204594		549.171	0.0100305
	549.943	0.00656361		549.943	0.0354398		549.943	0.0301565		549.943	0.0255462		549.943	0.0364198		549.943	0.0711747		549.943	0.00126558										549.943	-0.0106228		549.943	0.0259452		549.943	0.0204462		549.943	0.0101134
	550.715	0.0067014		550.715	0.0355297		550.715	0.0299561		550.715	0.0252187		550.715	0.0355485		550.715	0.0701902		550.715	0.00130087										550.715	-0.0106086		550.715	0.0257137		550.715	0.0202564		550.715	0.0103476
	551.486	0.00688277		551.486	0.0356054		551.486	0.0294744		551.486	0.0247169		551.486	0.0350386		551.486	0.0691858		551.486	0.00125162										551.486	-0.0109808		551.486	0.0257181		551.486	0.0203742		551.486	0.0104216
	552.258	0.00700147		552.258	0.0359171		552.258	0.0293358		552.258	0.0247881		552.258	0.0340519		552.258	0.0681766		552.258	0.00159469										552.258	-0.0112537		552.258	0.0258237		552.258	0.0205966		552.258	0.0104026
	553.029	0.00681625		553.029	0.0359653		553.029	0.0291842		553.029	0.0246938		553.029	0.0330235		553.029	0.0671341		553.029	0.00160586										553.029	-0.011153		553.029	0.0261798		553.029	0.0213508		553.029	0.0100294
	553.801	0.00633645		553.801	0.0361742		553.801	0.0290997		553.801	0.0248802		553.801	0.0318269		553.801	0.0659602		553.801	0.00143628										553.801	-0.0111243		553.801	0.0262733		553.801	0.0218265		553.801	0.0100685
	554.572	0.00590581		554.572	0.0361684		554.572	0.0291866		554.572	0.0251455		554.572	0.030944		554.572	0.0649552		554.572	0.00136766										554.572	-0.0115899		554.572	0.026177		554.572	0.0219476		554.572	0.010382
	555.343	0.00570049		555.343	0.0362995		555.343	0.0290555		555.343	0.0249868		555.343	0.0301988		555.343	0.0640055		555.343	0.00135663										555.343	-0.0116162		555.343	0.025833		555.343	0.0219911		555.343	0.0108212
	556.114	0.0054146		556.114	0.0363607		556.114	0.0289618		556.114	0.0248203		556.114	0.0297074		556.114	0.0625256		556.114	0.00098444										556.114	-0.0114794		556.114	0.025885		556.114	0.0217888		556.114	0.0110335
	556.885	0.00499746		556.885	0.0359689		556.885	0.0291661		556.885	0.0245849		556.885	0.0292403		556.885	0.0616704		556.885	0.00087233										556.885	-0.0112317		556.885	0.0258272		556.885	0.0213937		556.885	0.0111792
	557.656	0.00485895		557.656	0.0354445		557.656	0.0290012		557.656	0.024318		557.656	0.0291874		557.656	0.0612002		557.656	0.00071786										557.656	-0.011211		557.656	0.0256202		557.656	0.0208629		557.656	0.0111064
	558.427	0.00493685		558.427	0.0351443		558.427	0.029228		558.427	0.024355		558.427	0.0285701		558.427	0.0604358		558.427	0.00081642										558.427	-0.0115346		558.427	0.02569		558.427	0.0203557		558.427	0.0113071
	559.198	0.00523999		559.198	0.0346197		559.198	0.0293256		559.198	0.0245879		559.198	0.0280208		559.198	0.0600047		559.198	0.00083196										559.198	-0.0118001		559.198	0.0256164		559.198	0.0198833		559.198	0.0116478
	559.969	0.00533775		559.969	0.034189		559.969	0.0291238		559.969	0.0245858		559.969	0.0275584		559.969	0.0594766		559.969	0.00087757										559.969	-0.0118856		559.969	0.0257463		559.969	0.0197482		559.969	0.0116605
	560.74	0.00564245		560.74	0.0339398		560.74	0.0291696		560.74	0.0246233		560.74	0.0273127		560.74	0.0592414		560.74	0.0009758										560.74	-0.0120921		560.74	0.0259668		560.74	0.0198232		560.74	0.0114286
	561.51	0.00593811		561.51	0.0335877		561.51	0.0296052		561.51	0.0249208		561.51	0.0268971		561.51	0.0591222		561.51	0.00094569										561.51	-0.0120137		561.51	0.0260754		561.51	0.0201656		561.51	0.0111777
	562.281	0.00608435		562.281	0.0339789		562.281	0.0296992		562.281	0.0254019		562.281	0.0262106		562.281	0.0585961		562.281	0.00108054										562.281	-0.0120056		562.281	0.0257724		562.281	0.020114		562.281	0.0106394
	563.051	0.00583071		563.051	0.0345365		563.051	0.0296601		563.051	0.0254752		563.051	0.0257831		563.051	0.0577371		563.051	0.00127098										563.051	-0.0118543		563.051	0.0255283		563.051	0.0202322		563.051	0.0103624
	563.822	0.00585006		563.822	0.0350336		563.822	0.0290568		563.822	0.0252223		563.822	0.0255828		563.822	0.0573965		563.822	0.00111327										563.822	-0.011789		563.822	0.0253942		563.822	0.0202917		563.822	0.0100992
	564.592	0.00561542		564.592	0.0353819		564.592	0.0289416		564.592	0.024501		564.592	0.0254008		564.592	0.0566361		564.592	0.00113824										564.592	-0.0117036		564.592	0.0252897		564.592	0.0202427		564.592	0.00982251
	565.362	0.00569822		565.362	0.0357237		565.362	0.0286227		565.362	0.024096		565.362	0.025313		565.362	0.0561851		565.362	0.00086054										565.362	-0.0117041		565.362	0.0247627		565.362	0.0200981		565.362	0.00969402
	566.133	0.00520972		566.133	0.0357456		566.133	0.0284022		566.133	0.024038		566.133	0.0251992		566.133	0.0555919		566.133	0.00060387										566.133	-0.0118655		566.133	0.0245936		566.133	0.0199953		566.133	0.00932956
	566.903	0.00501965		566.903	0.0358813		566.903	0.0281835		566.903	0.0240441		566.903	0.0249463		566.903	0.0553167		566.903	0.00107618										566.903	-0.0123177		566.903	0.0244543		566.903	0.0197671		566.903	0.00972304
	567.673	0.0048151		567.673	0.0356349		567.673	0.0284996		567.673	0.0243966		567.673	0.0249638		567.673	0.054945		567.673	0.00119154										567.673	-0.012807		567.673	0.0245714		567.673	0.0198532		567.673	0.0101647
	568.443	0.00511862		568.443	0.0357147		568.443	0.0285724		568.443	0.0245232		568.443	0.0244382		568.443	0.0547483		568.443	0.00087847										568.443	-0.012938		568.443	0.0247454		568.443	0.0199692		568.443	0.0104534
	569.213	0.00526806		569.213	0.0360011		569.213	0.0287703		569.213	0.0252051		569.213	0.0240296		569.213	0.0543764		569.213	0.00097704										569.213	-0.0130566		569.213	0.0246325		569.213	0.0199244		569.213	0.0104699
	569.982	0.00571628		569.982	0.0363131		569.982	0.0287954		569.982	0.025649		569.982	0.023637		569.982	0.0543472		569.982	0.00094455										569.982	-0.0130513		569.982	0.0247679		569.982	0.0200619		569.982	0.0101147
	570.752	0.00605476		570.752	0.0363241		570.752	0.0292051		570.752	0.0260621		570.752	0.0232887		570.752	0.054212		570.752	0.00145951										570.752	-0.013115		570.752	0.0248301		570.752	0.0202677		570.752	0.0101963
	571.522	0.0065223		571.522	0.0364505		571.522	0.0293222		571.522	0.0260232		571.522	0.0229475		571.522	0.0540093		571.522	0.00164293										571.522	-0.0130167		571.522	0.0248796		571.522	0.0201422		571.522	0.0104236
	572.292	0.0068963		572.292	0.0365868		572.292	0.0293453		572.292	0.026023		572.292	0.0229677		572.292	0.0537323		572.292	0.00149774										572.292	-0.0129917		572.292	0.0249169		572.292	0.0198687		572.292	0.0101908
	573.061	0.00716009		573.061	0.0369501		573.061	0.0291299		573.061	0.0257219		573.061	0.0227709		573.061	0.0533594		573.061	0.00152916										573.061	-0.0130913		573.061	0.0249578		573.061	0.0197536		573.061	0.0100844
	573.831	0.00734292		573.831	0.0370649		573.831	0.0291445		573.831	0.0256155		573.831	0.0226478		573.831	0.0527932		573.831	0.00163649										573.831	-0.0133639		573.831	0.0251236		573.831	0.0195397		573.831	0.0100791
	574.6	0.00731384		574.6	0.0368116		574.6	0.0293164		574.6	0.0252816		574.6	0.0226263		574.6	0.0523564		574.6	0.00175421										574.6	-0.0134931		574.6	0.0251116		574.6	0.0197055		574.6	0.0100801
	575.369	0.00733924		575.369	0.036985		575.369	0.0293007		575.369	0.0250195		575.369	0.0224785		575.369	0.0520629		575.369	0.00156117										575.369	-0.0135137		575.369	0.0249437		575.369	0.0195768		575.369	0.0102357
	576.139	0.00735059		576.139	0.0371498		576.139	0.0291546		576.139	0.0247853		576.139	0.022524		576.139	0.0520215		576.139	0.00108876										576.139	-0.0136207		576.139	0.0248975		576.139	0.0194992		576.139	0.0101998
	576.908	0.00755782		576.908	0.0378764		576.908	0.0290249		576.908	0.0247856		576.908	0.0225575		576.908	0.0520739		576.908	0.00096079										576.908	-0.0136834		576.908	0.0249039		576.908	0.0197743		576.908	0.0101997
	577.677	0.00702788		577.677	0.038359		577.677	0.028889		577.677	0.0245841		577.677	0.0221831		577.677	0.0517536		577.677	0.00064178										577.677	-0.0136086		577.677	0.0247538		577.677	0.0199351		577.677	0.0101853
	578.446	0.00630383		578.446	0.0383551		578.446	0.0287737		578.446	0.0246391		578.446	0.0220551		578.446	0.0516292		578.446	0.00027028										578.446	-0.0135769		578.446	0.0243236		578.446	0.0198393		578.446	0.0101232
	579.215	0.00597027		579.215	0.0382926		579.215	0.0287127		579.215	0.0246726		579.215	0.0220039		579.215	0.0515969		579.215	9.86e-06										579.215	-0.0134276		579.215	0.0238735		579.215	0.0200581		579.215	0.0101484
	579.984	0.00611441		579.984	0.0387701		579.984	0.0285381		579.984	0.0246176		579.984	0.0218915		579.984	0.0517138		579.984	-0.00022884										579.984	-0.0133345		579.984	0.0239928		579.984	0.0198511		579.984	0.0100789
	580.753	0.00648969		580.753	0.0390239		580.753	0.0282124		580.753	0.0245653		580.753	0.0218597		580.753	0.0516376		580.753	-2.885e-05										580.753	-0.0134198		580.753	0.0241805		580.753	0.0196137		580.753	0.0101917
	581.522	0.00626454		581.522	0.0391866		581.522	0.027892		581.522	0.0244098		581.522	0.0217297		581.522	0.0511078		581.522	0.00015728										581.522	-0.0136312		581.522	0.0243558		581.522	0.019394		581.522	0.0100109
	582.29	0.00605534		582.29	0.0390509		582.29	0.0274054		582.29	0.0240381		582.29	0.0215438		582.29	0.0504133		582.29	9.303e-05										582.29	-0.013814		582.29	0.0239892		582.29	0.0189831		582.29	0.0100108
	583.059	0.00643924		583.059	0.0393083		583.059	0.0273251		583.059	0.0241212		583.059	0.0217184		583.059	0.050312		583.059	0.00010178										583.059	-0.0139315		583.059	0.0240175		583.059	0.0188668		583.059	0.0101823
	583.827	0.00708584		583.827	0.0397215		583.827	0.0272612		583.827	0.0241119		583.827	0.0215043		583.827	0.0499846		583.827	0.00021075										583.827	-0.0137808		583.827	0.0242145		583.827	0.0189878		583.827	0.0101579
	584.596	0.00719859		584.596	0.0403613		584.596	0.0272625		584.596	0.023977		584.596	0.02099		584.596	0.0498832		584.596	0.00058616										584.596	-0.0138537		584.596	0.0244812		584.596	0.0188427		584.596	0.00980384
	585.364	0.00682963		585.364	0.0405332		585.364	0.0274945		585.364	0.0240377		585.364	0.0209356		585.364	0.0494566		585.364	0.00082076										585.364	-0.0138161		585.364	0.0243925		585.364	0.0188131		585.364	0.0096444
	586.133	0.00598574		586.133	0.0403214		586.133	0.0277222		586.133	0.0242147		586.133	0.0208123		586.133	0.0490809		586.133	0.00076803										586.133	-0.0139251		586.133	0.0243061		586.133	0.0190423		586.133	0.00949597
	586.901	0.0058929		586.901	0.0406638		586.901	0.0278009		586.901	0.0242707		586.901	0.0207087		586.901	0.0491593		586.901	0.00070001										586.901	-0.0136461		586.901	0.0240244		586.901	0.0191665		586.901	0.00967842
	587.669	0.00565781		587.669	0.0404909		587.669	0.0279846		587.669	0.0246167		587.669	0.0203986		587.669	0.0491081		587.669	0.00064923										587.669	-0.0135857		587.669	0.0239927		587.669	0.019185		587.669	0.00971637
	588.437	0.00585247		588.437	0.0403658		588.437	0.0279169		588.437	0.0247275		588.437	0.0200693		588.437	0.0488012		588.437	0.00085348										588.437	-0.0136648		588.437	0.0238341		588.437	0.0194006		588.437	0.00952903
	589.205	0.00571772		589.205	0.040156		589.205	0.0281625		589.205	0.0248989		589.205	0.0198966		589.205	0.0486768		589.205	0.00102308										589.205	-0.0138721		589.205	0.0238975		589.205	0.0196727		589.205	0.00946263
	589.973	0.00557963		589.973	0.0400482		589.973	0.0280796		589.973	0.0249661		589.973	0.0203576		589.973	0.0483551		589.973	0.00073373										589.973	-0.0140144		589.973	0.0239024		589.973	0.019776		589.973	0.00941589
	590.741	0.00553387		590.741	0.0401254		590.741	0.0277006		590.741	0.0251502		590.741	0.0203895		590.741	0.0482177		590.741	0.00068627										590.741	-0.0140631		590.741	0.0238319		590.741	0.0196812		590.741	0.00932589
	591.509	0.00529818		591.509	0.0403342		591.509	0.0272976		591.509	0.0251394		591.509	0.0203367		591.509	0.0480464		591.509	0.00065895										591.509	-0.0140509		591.509	0.023646		591.509	0.0193721		591.509	0.00935051
	592.277	0.00526359		592.277	0.0401926		592.277	0.0269738		592.277	0.024986		592.277	0.0201054		592.277	0.047787		592.277	0.00080426										592.277	-0.0141439		592.277	0.0239502		592.277	0.0192807		592.277	0.00887989
	593.044	0.00558216		593.044	0.0405838		593.044	0.0268957		593.044	0.024575		593.044	0.0202275		593.044	0.0477271		593.044	0.00089794										593.044	-0.0140598		593.044	0.0242456		593.044	0.0193184		593.044	0.00876074
	593.812	0.00552302		593.812	0.0406744		593.812	0.0268165		593.812	0.0242229		593.812	0.0202971		593.812	0.0476338		593.812	0.00085689										593.812	-0.0139173		593.812	0.0241987		593.812	0.0190601		593.812	0.00852283
	594.579	0.0062811		594.579	0.0411973		594.579	0.0266764		594.579	0.0239035		594.579	0.0203209		594.579	0.0474666		594.579	0.00087913										594.579	-0.0134939		594.579	0.0246313		594.579	0.0187718		594.579	0.008682
	595.347	0.00677105		595.347	0.0408871		595.347	0.0264851		595.347	0.0236198		595.347	0.0200795		595.347	0.0473198		595.347	0.00111024										595.347	-0.0131995		595.347	0.0246558		595.347	0.0186827		595.347	0.00908745
	596.114	0.00718258		596.114	0.0408584		596.114	0.0262909		596.114	0.0228964		596.114	0.0194951		596.114	0.0472216		596.114	0.00127629										596.114	-0.0132921		596.114	0.0248158		596.114	0.0189672		596.114	0.00955788
	596.882	0.00735471		596.882	0.0409675		596.882	0.0265851		596.882	0.0227629		596.882	0.0189523		596.882	0.047181		596.882	0.00144269										596.882	-0.0133635		596.882	0.0250522		596.882	0.0192257		596.882	0.00950544
	597.649	0.00721608		597.649	0.0413342		597.649	0.0267333		597.649	0.0227927		597.649	0.0186216		597.649	0.0473115		597.649	0.00135318										597.649	-0.0134632		597.649	0.0246505		597.649	0.0192985		597.649	0.0100921
	598.416	0.00677592		598.416	0.0414231		598.416	0.0270563		598.416	0.0234028		598.416	0.0183847		598.416	0.047068		598.416	0.00151127										598.416	-0.0135642		598.416	0.0244149		598.416	0.0191481		598.416	0.0100708
	599.183	0.0063582		599.183	0.0416692		599.183	0.0270621		599.183	0.0236593		599.183	0.0179331		599.183	0.0467672		599.183	0.00164366										599.183	-0.0136027		599.183	0.0245651		599.183	0.0191105		599.183	0.010477
	599.95	0.00577968		599.95	0.0417159		599.95	0.0266747		599.95	0.0237028		599.95	0.0178803		599.95	0.0466644		599.95	0.00184131										599.95	-0.01369		599.95	0.0242976		599.95	0.019137		599.95	0.0101858
	600.717	0.00559423		600.717	0.0425096		600.717	0.0269172		600.717	0.0241313		600.717	0.0176516		600.717	0.0467894		600.717	0.00196989										600.717	-0.0137601		600.717	0.0241831		600.717	0.0191873		600.717	0.0100638
	601.484	0.00537505		601.484	0.0428254		601.484	0.0273191		601.484	0.0248707		601.484	0.0177875		601.484	0.0468293		601.484	0.00166686										601.484	-0.0137389		601.484	0.0243063		601.484	0.0190581		601.484	0.00985996
	602.251	0.00551755		602.251	0.0431013		602.251	0.026982		602.251	0.0246853		602.251	0.0182087		602.251	0.0467918		602.251	0.00161042										602.251	-0.0136382		602.251	0.0240433		602.251	0.0192402		602.251	0.00994342
	603.018	0.00589829		603.018	0.0431702		603.018	0.026824		603.018	0.0244739		603.018	0.0184269		603.018	0.0463428		603.018	0.0016419										603.018	-0.0136669		603.018	0.0240155		603.018	0.0192921		603.018	0.00965443
	603.784	0.00607349		603.784	0.0430815		603.784	0.0263837		603.784	0.024058		603.784	0.0181419		603.784	0.0461572		603.784	0.00159706										603.784	-0.0138283		603.784	0.023801		603.784	0.0193605		603.784	0.00926323
	604.551	0.00609459		604.551	0.0427911		604.551	0.0259288		604.551	0.0237756		604.551	0.017995		604.551	0.0461502		604.551	0.00143964										604.551	-0.0142545		604.551	0.0235759		604.551	0.0191685		604.551	0.0086526
	605.317	0.00610335		605.317	0.0427538		605.317	0.0257344		605.317	0.0233699		605.317	0.0178725		605.317	0.0461867		605.317	0.00119846										605.317	-0.0144989		605.317	0.0235728		605.317	0.0190255		605.317	0.00847121
	606.084	0.0057419		606.084	0.0426467		606.084	0.0252798		606.084	0.0227539		606.084	0.0179377		606.084	0.0459774		606.084	0.00089568										606.084	-0.0147029		606.084	0.0235382		606.084	0.0190777		606.084	0.00802583
	606.85	0.00584943		606.85	0.0427308		606.85	0.0246836		606.85	0.022214		606.85	0.0179632		606.85	0.0455689		606.85	0.00090329										606.85	-0.0147381		606.85	0.0233164		606.85	0.0191924		606.85	0.00775726
	607.616	0.00607051		607.616	0.0429626		607.616	0.024554		607.616	0.0223901		607.616	0.017974		607.616	0.045041		607.616	0.00112309										607.616	-0.0150713		607.616	0.0234877		607.616	0.0188718		607.616	0.00743324
	608.383	0.00582223		608.383	0.0431142		608.383	0.0245496		608.383	0.0226728		608.383	0.0179444		608.383	0.045014		608.383	0.00124711										608.383	-0.0153569		608.383	0.0234412		608.383	0.0186052		608.383	0.0072182
	609.149	0.00571493		609.149	0.0432544		609.149	0.024922		609.149	0.0228055		609.149	0.0180278		609.149	0.0452561		609.149	0.00131741										609.149	-0.0154781		609.149	0.0235923		609.149	0.018556		609.149	0.00751601
	609.915	0.00605626		609.915	0.0436114		609.915	0.0252143		609.915	0.0230649		609.915	0.0181295		609.915	0.0447647		609.915	0.0013337										609.915	-0.0154914		609.915	0.0238243		609.915	0.0188904		609.915	0.00788583
	610.681	0.00610769		610.681	0.0438082		610.681	0.0256407		610.681	0.0235389		610.681	0.0181245		610.681	0.0443021		610.681	0.001435										610.681	-0.0155824		610.681	0.0237057		610.681	0.0191017		610.681	0.00807813
	611.447	0.0059116		611.447	0.0437453		611.447	0.0260051		611.447	0.0238359		611.447	0.0181603		611.447	0.044296		611.447	0.00162654										611.447	-0.0155786		611.447	0.0234364		611.447	0.0191151		611.447	0.00822157
	612.213	0.00565954		612.213	0.0436278		612.213	0.026411		612.213	0.0240918		612.213	0.0180314		612.213	0.0445229		612.213	0.00185278										612.213	-0.0155054		612.213	0.0230438		612.213	0.0190114		612.213	0.00836549
	612.978	0.00557785		612.978	0.0435528		612.978	0.0268255		612.978	0.0238872		612.978	0.0177051		612.978	0.0447065		612.978	0.00139888										612.978	-0.0150937		612.978	0.0229667		612.978	0.0192475		612.978	0.00857242
	613.744	0.00586237		613.744	0.043362		613.744	0.0270565		613.744	0.0235709		613.744	0.0174263		613.744	0.0447432		613.744	0.00106932										613.744	-0.0146122		613.744	0.0231035		613.744	0.0193444		613.744	0.00858929
	614.51	0.00595595		614.51	0.0430919		614.51	0.0272777		614.51	0.0233998		614.51	0.0172977		614.51	0.0446243		614.51	0.00092857										614.51	-0.0143602		614.51	0.0230888		614.51	0.0190558		614.51	0.00887476
	615.275	0.00574935		615.275	0.0430538		615.275	0.0275327		615.275	0.0232514		615.275	0.0169596		615.275	0.0449272		615.275	0.00097538										615.275	-0.0141588		615.275	0.0225645		615.275	0.0187152		615.275	0.00900311
	616.041	0.00581746		616.041	0.0428653		616.041	0.0273302		616.041	0.0229243		616.041	0.0166845		616.041	0.0448314		616.041	0.00085275										616.041	-0.0143639		616.041	0.0220359		616.041	0.0185735		616.041	0.00937973
	616.806	0.00621035		616.806	0.0428134		616.806	0.0268378		616.806	0.0225583		616.806	0.0165359		616.806	0.044519		616.806	0.00076485										616.806	-0.0145346		616.806	0.0217935		616.806	0.0184909		616.806	0.00984798
	617.571	0.00655123		617.571	0.0426313		617.571	0.0266162		617.571	0.0222376		617.571	0.0167335		617.571	0.0443975		617.571	0.00061028										617.571	-0.0147242		617.571	0.0216314		617.571	0.0184172		617.571	0.0100263
	618.337	0.00660413		618.337	0.0422649		618.337	0.0266753		618.337	0.0224491		618.337	0.0168799		618.337	0.0439265		618.337	0.00075035										618.337	-0.0151601		618.337	0.0213892		618.337	0.018222		618.337	0.00998967
	619.102	0.00641936		619.102	0.0422065		619.102	0.0271693		619.102	0.0229397		619.102	0.0170045		619.102	0.0436018		619.102	0.00106578										619.102	-0.0155844		619.102	0.0214551		619.102	0.0182506		619.102	0.00995295
	619.867	0.00638376		619.867	0.0427164		619.867	0.0270117		619.867	0.0232184		619.867	0.0168779		619.867	0.0433406		619.867	0.0012879										619.867	-0.0158739		619.867	0.0212683		619.867	0.0183693		619.867	0.00958435
	620.632	0.00633687		620.632	0.0426913		620.632	0.0269842		620.632	0.0232174		620.632	0.0167618		620.632	0.0432263		620.632	0.00143568										620.632	-0.0156105		620.632	0.0215746		620.632	0.0185968		620.632	0.00941077
	621.397	0.00603389		621.397	0.0428952		621.397	0.0274202		621.397	0.0237155		621.397	0.0166507		621.397	0.0435014		621.397	0.0016068										621.397	-0.0155348		621.397	0.0220496		621.397	0.0183377		621.397	0.00923094
	622.162	0.00583357		622.162	0.042848		622.162	0.0277481		622.162	0.0244183		622.162	0.0165365		622.162	0.0436865		622.162	0.00153056										622.162	-0.0155206		622.162	0.0221895		622.162	0.0180999		622.162	0.00890251
	622.927	0.00583273		622.927	0.0430329		622.927	0.0276702		622.927	0.0247558		622.927	0.0161443		622.927	0.0434066		622.927	0.00151155										622.927	-0.0159979		622.927	0.0225234		622.927	0.0180257		622.927	0.00880748
	623.692	0.00580683		623.692	0.0432486		623.692	0.0272408		623.692	0.024626		623.692	0.0161357		623.692	0.0436633		623.692	0.00166164										623.692	-0.0166445		623.692	0.0227256		623.692	0.0181294		623.692	0.00859204
	624.456	0.00588034		624.456	0.0435499		624.456	0.0262764		624.456	0.0241747		624.456	0.0160983		624.456	0.043695		624.456	0.00134594										624.456	-0.0172541		624.456	0.0226971		624.456	0.0179711		624.456	0.0088823
	625.221	0.00609226		625.221	0.0433838		625.221	0.0257373		625.221	0.0240609		625.221	0.0164243		625.221	0.0435481		625.221	0.00080974										625.221	-0.0175539		625.221	0.0230534		625.221	0.018154		625.221	0.00909261
	625.985	0.00628811		625.985	0.0433475		625.985	0.0252819		625.985	0.0241388		625.985	0.0169723		625.985	0.0433917		625.985	0.00048445										625.985	-0.0179894		625.985	0.0233404		625.985	0.0182944		625.985	0.00909969
	626.75	0.00647787		626.75	0.0428957		626.75	0.0245608		626.75	0.0235482		626.75	0.0172834		626.75	0.043474		626.75	0.00043965										626.75	-0.0181424		626.75	0.0234683		626.75	0.0187364		626.75	0.00942078
	627.514	0.00647615		627.514	0.042699		627.514	0.0243074		627.514	0.0229264		627.514	0.017094		627.514	0.0431393		627.514	0.00066828										627.514	-0.0182712		627.514	0.0240816		627.514	0.018853		627.514	0.00972676
	628.278	0.00604505		628.278	0.0423524		628.278	0.024096		628.278	0.0225696		628.278	0.0171838		628.278	0.04286		628.278	0.00062838										628.278	-0.0177586		628.278	0.0245895		628.278	0.0190688		628.278	0.00961276
	629.043	0.00577942		629.043	0.0420877		629.043	0.0240693		629.043	0.0226943		629.043	0.0170187		629.043	0.0426884		629.043	0.00049306										629.043	-0.0169779		629.043	0.0246742		629.043	0.0191364		629.043	0.00960923
	629.807	0.00541269		629.807	0.0420251		629.807	0.0239617		629.807	0.0227266		629.807	0.0169969		629.807	0.0425102		629.807	0.00051602										629.807	-0.0164233		629.807	0.024844		629.807	0.0190661		629.807	0.00911936
	630.571	0.00510873		630.571	0.0418724		630.571	0.0239313		630.571	0.022634		630.571	0.0165534		630.571	0.0426159		630.571	0.00071715										630.571	-0.0158716		630.571	0.0247674		630.571	0.0191145		630.571	0.00872943
	631.335	0.00476048		631.335	0.0419103		631.335	0.0238946		631.335	0.0223533		631.335	0.0160913		631.335	0.0425308		631.335	0.00067687										631.335	-0.0160085		631.335	0.0243198		631.335	0.0188144		631.335	0.00847975
	632.099	0.00460853		632.099	0.0424857		632.099	0.0240212		632.099	0.0222152		632.099	0.0157382		632.099	0.0425984		632.099	0.0005298										632.099	-0.0161478		632.099	0.0239338		632.099	0.0189926		632.099	0.00771187
	632.863	0.00476453		632.863	0.0427972		632.863	0.0242398		632.863	0.0224582		632.863	0.0158486		632.863	0.0428884		632.863	0.00022667										632.863	-0.0160321		632.863	0.0236984		632.863	0.0190656		632.863	0.00700684
	633.627	0.00512312		633.627	0.0430942		633.627	0.024309		633.627	0.0224715		633.627	0.0158703		633.627	0.0430912		633.627	0.00018317										633.627	-0.0160697		633.627	0.0232857		633.627	0.0191373		633.627	0.00699911
	634.39	0.00537952		634.39	0.0435875		634.39	0.0243403		634.39	0.022282		634.39	0.0157118		634.39	0.0430755		634.39	0.00033761										634.39	-0.0163728		634.39	0.0230844		634.39	0.0189724		634.39	0.00718068
	635.154	0.00580286		635.154	0.0437903		635.154	0.0246099		635.154	0.0225709		635.154	0.0153394		635.154	0.0427624		635.154	0.0007321										635.154	-0.0164232		635.154	0.0228933		635.154	0.019248		635.154	0.00763755
	635.918	0.00607372		635.918	0.044273		635.918	0.0247967		635.918	0.022817		635.918	0.015475		635.918	0.0424577		635.918	0.00087393										635.918	-0.0168141		635.918	0.0229143		635.918	0.0192139		635.918	0.00797963
	636.681	0.00607644		636.681	0.044687		636.681	0.0246337		636.681	0.0228664		636.681	0.0153305		636.681	0.0424542		636.681	0.00120056										636.681	-0.0168544		636.681	0.0230924		636.681	0.0196705		636.681	0.00835007
	637.444	0.00600167		637.444	0.0449923		637.444	0.0241975		637.444	0.0227974		637.444	0.0152273		637.444	0.0420746		637.444	0.00122382										637.444	-0.0166562		637.444	0.0231031		637.444	0.019509		637.444	0.0088586
	638.208	0.00547878		638.208	0.0451587		638.208	0.023661		638.208	0.0226035		638.208	0.015066		638.208	0.041543		638.208	0.00154797										638.208	-0.0164974		638.208	0.0231176		638.208	0.0193733		638.208	0.00932281
	638.971	0.00505419		638.971	0.0454018		638.971	0.0235288		638.971	0.0225661		638.971	0.0146875		638.971	0.0410964		638.971	0.00194431										638.971	-0.0167541		638.971	0.0230394		638.971	0.0188509		638.971	0.00959712
	639.734	0.00479882		639.734	0.0456608		639.734	0.0234385		639.734	0.0223969		639.734	0.0146401		639.734	0.0409677		639.734	0.0018359										639.734	-0.0167442		639.734	0.0228091		639.734	0.0185056		639.734	0.00985073
	640.497	0.00435992		640.497	0.045976		640.497	0.0234263		640.497	0.0221824		640.497	0.0147985		640.497	0.0413409		640.497	0.00145281										640.497	-0.0169263		640.497	0.0228161		640.497	0.0183643		640.497	0.00946986
	641.26	0.00397392		641.26	0.0463585		641.26	0.0233243		641.26	0.0217313		641.26	0.0147947		641.26	0.0416134		641.26	0.0011278										641.26	-0.0172206		641.26	0.0228703		641.26	0.0183927		641.26	0.00879424
	642.023	0.00397988		642.023	0.0466518		642.023	0.023154		642.023	0.0211707		642.023	0.0147888		642.023	0.0420049		642.023	0.00093038										642.023	-0.017394		642.023	0.0230035		642.023	0.0183343		642.023	0.0082031
	642.786	0.0043497		642.786	0.0468052		642.786	0.0226366		642.786	0.0206703		642.786	0.0146483		642.786	0.0417728		642.786	0.00087693										642.786	-0.0176533		642.786	0.0231434		642.786	0.0183167		642.786	0.00783476
	643.549	0.00495368		643.549	0.0468832		643.549	0.0224602		643.549	0.0202036		643.549	0.0142915		643.549	0.0418612		643.549	0.00064648										643.549	-0.0178872		643.549	0.0228961		643.549	0.0185885		643.549	0.00768653
	644.312	0.00519346		644.312	0.0471977		644.312	0.0222435		644.312	0.0197928		644.312	0.0140848		644.312	0.0421193		644.312	0.00019403										644.312	-0.017896		644.312	0.0228194		644.312	0.0187224		644.312	0.00759669
	645.075	0.00515192		645.075	0.0471782		645.075	0.0221957		645.075	0.0198259		645.075	0.0140287		645.075	0.0420904		645.075	0.00022818										645.075	-0.0177964		645.075	0.0228441		645.075	0.0187585		645.075	0.00739943
	645.837	0.00519775		645.837	0.0470619		645.837	0.0219712		645.837	0.0195534		645.837	0.014104		645.837	0.0419973		645.837	0.0003722										645.837	-0.0175209		645.837	0.0228609		645.837	0.0185862		645.837	0.00775352
	646.6	0.00518621		646.6	0.046676		646.6	0.0218087		646.6	0.0193172		646.6	0.0141249		646.6	0.0420046		646.6	0.00050621										646.6	-0.0171788		646.6	0.0229811		646.6	0.0183172		646.6	0.00795461
	647.362	0.00484431		647.362	0.0463787		647.362	0.0223812		647.362	0.0199079		647.362	0.0141398		647.362	0.0416042		647.362	0.00065671										647.362	-0.0172427		647.362	0.022775		647.362	0.0179475		647.362	0.00800551
	648.125	0.00454597		648.125	0.0462086		648.125	0.0232225		648.125	0.0206541		648.125	0.0139045		648.125	0.0417675		648.125	0.00090407										648.125	-0.0174581		648.125	0.0227812		648.125	0.0177399		648.125	0.00802671
	648.887	0.00467997		648.887	0.0463878		648.887	0.0235872		648.887	0.0211829		648.887	0.0137741		648.887	0.0418233		648.887	0.00079439										648.887	-0.0179257		648.887	0.0229707		648.887	0.0172752		648.887	0.00798757
	649.649	0.00460546		649.649	0.046449		649.649	0.0238309		649.649	0.0215699		649.649	0.0143003		649.649	0.0420463		649.649	0.00094497										649.649	-0.0179426		649.649	0.0226955		649.649	0.0172137		649.649	0.0077391
	650.411	0.00482978		650.411	0.0470958		650.411	0.0241147		650.411	0.021735		650.411	0.0148793		650.411	0.0422236		650.411	0.00107751										650.411	-0.0180948		650.411	0.0222545		650.411	0.0173666		650.411	0.00738764
	651.173	0.00645154		651.173	0.0506477		651.173	0.0259496		651.173	0.0232338		651.173	0.0161599		651.173	0.0427297		651.173	0.00152747										651.173	-0.0178779		651.173	0.0212021		651.173	0.0175918		651.173	0.00755293
	651.935	0.00307479		651.935	0.0502683		651.935	0.0278417		651.935	0.0247824		651.935	0.0160389		651.935	0.041428		651.935	0.00165326										651.935	-0.0175742		651.935	0.0215737		651.935	0.0180877		651.935	0.0102663
	652.697	0.00122372		652.697	0.0487429		652.697	0.0280354		652.697	0.0247257		652.697	0.0161104		652.697	0.0410575		652.697	0.0015306										652.697	-0.0177236		652.697	0.0205595		652.697	0.0186846		652.697	0.00908083
	653.459	0.00102111		653.459	0.0486044		653.459	0.0279749		653.459	0.0246674		653.459	0.0164116		653.459	0.0408702		653.459	0.00151762										653.459	-0.0176457		653.459	0.0201679		653.459	0.0186652		653.459	0.00881265
	654.221	0.00086164		654.221	0.0486471		654.221	0.0278721		654.221	0.0246242		654.221	0.0166952		654.221	0.0408192		654.221	0.0016918										654.221	-0.0175077		654.221	0.0201075		654.221	0.0187564		654.221	0.00864915
	654.983	0.00087091		654.983	0.0486415		654.983	0.027972		654.983	0.0247987		654.983	0.0166377		654.983	0.0406069		654.983	0.00185621										654.983	-0.0174569		654.983	0.020304		654.983	0.0187721		654.983	0.00848916
	655.744	0.00083079		655.744	0.04851		655.744	0.0278592		655.744	0.0249289		655.744	0.0166187		655.744	0.0403929		655.744	0.00177733										655.744	-0.0172944		655.744	0.020643		655.744	0.0187264		655.744	0.0084232
	656.506	-0.00061604		656.506	0.0463253		656.506	0.0271699		656.506	0.0246739		656.506	0.016232		656.506	0.0393084		656.506	0.00162715										656.506	-0.0174426		656.506	0.0212432		656.506	0.0186241		656.506	0.0080992
	657.267	0.00133383		657.267	0.0455436		657.267	0.0250606		657.267	0.0235696		657.267	0.0166576		657.267	0.0397637		657.267	0.00177151										657.267	-0.0178241		657.267	0.0204227		657.267	0.0181011		657.267	0.00424499
	658.029	0.00507198		658.029	0.048229		658.029	0.0243767		658.029	0.023622		658.029	0.016558		658.029	0.0401148		658.029	0.00205261										658.029	-0.0174348		658.029	0.0219804		658.029	0.0166342		658.029	0.00546701
	658.79	0.00576742		658.79	0.0489663		658.79	0.0247363		658.79	0.0234511		658.79	0.016175		658.79	0.0403371		658.79	0.00196953										658.79	-0.017177		658.79	0.0227626		658.79	0.0160885		658.79	0.00580736
	659.551	0.00584537		659.551	0.0491555		659.551	0.0252203		659.551	0.0233525		659.551	0.015997		659.551	0.0402843		659.551	0.00191299										659.551	-0.0169572		659.551	0.0228658		659.551	0.0156636		659.551	0.00615477
	660.313	0.00557026		660.313	0.0488903		660.313	0.0253872		660.313	0.0231294		660.313	0.0160017		660.313	0.0404603		660.313	0.00175054										660.313	-0.0171317		660.313	0.022876		660.313	0.0155863		660.313	0.00655727
	661.074	0.00513004		661.074	0.0484698		661.074	0.0251535		661.074	0.0229698		661.074	0.0156328		661.074	0.0406712		661.074	0.00172424										661.074	-0.0175879		661.074	0.0225519		661.074	0.0156651		661.074	0.00652426
	661.835	0.00468852		661.835	0.048111		661.835	0.0248992		661.835	0.0225443		661.835	0.0149884		661.835	0.0405766		661.835	0.00128934										661.835	-0.0177406		661.835	0.0218971		661.835	0.0159418		661.835	0.00665678
	662.596	0.00423181		662.596	0.0475695		662.596	0.0248685		662.596	0.0224846		662.596	0.0147632		662.596	0.0403338		662.596	0.0008422										662.596	-0.0178816		662.596	0.0215059		662.596	0.0162357		662.596	0.00685056
	663.357	0.00368043		663.357	0.0469946		663.357	0.0247325		663.357	0.0224922		663.357	0.0151315		663.357	0.0401468		663.357	0.00058196										663.357	-0.0179559		663.357	0.0212836		663.357	0.0168573		663.357	0.00668449
	664.117	0.00350816		664.117	0.0465181		664.117	0.0247078		664.117	0.0227747		664.117	0.0155382		664.117	0.0400426		664.117	0.00049181										664.117	-0.0183241		664.117	0.0208251		664.117	0.0171704		664.117	0.00654175
	664.878	0.00361722		664.878	0.0462583		664.878	0.0246997		664.878	0.0230669		664.878	0.0159372		664.878	0.0399651		664.878	0.00028815										664.878	-0.0185442		664.878	0.0204129		664.878	0.0174916		664.878	0.00673211
	665.639	0.004037		665.639	0.0466115		665.639	0.0244827		665.639	0.0231128		665.639	0.0160341		665.639	0.0399398		665.639	0.00017055										665.639	-0.0187491		665.639	0.0200426		665.639	0.0177617		665.639	0.00662354
	666.399	0.00437774		666.399	0.0465958		666.399	0.0248261		666.399	0.0228964		666.399	0.0156078		666.399	0.0396257		666.399	0.00010307										666.399	-0.0185593		666.399	0.0200014		666.399	0.0179363		666.399	0.00682354
	667.16	0.00474364		667.16	0.0467862		667.16	0.0251226		667.16	0.0228642		667.16	0.0152207		667.16	0.0397938		667.16	0.00025747										667.16	-0.0185171		667.16	0.0203255		667.16	0.0177866		667.16	0.00659576
	667.92	0.00510551		667.92	0.0470049		667.92	0.0252597		667.92	0.0226573		667.92	0.0145312		667.92	0.0398253		667.92	0.00026194										667.92	-0.0185832		667.92	0.0205819		667.92	0.0177007		667.92	0.00666497
	668.681	0.00568638		668.681	0.047128		668.681	0.0249902		668.681	0.0224854		668.681	0.0139267		668.681	0.0400872		668.681	0.00013518										668.681	-0.0189179		668.681	0.0206965		668.681	0.0173811		668.681	0.00694374
	669.441	0.00559925		669.441	0.0474501		669.441	0.0248928		669.441	0.0227812		669.441	0.0136799		669.441	0.0398265		669.441	0.00019733										669.441	-0.0190606		669.441	0.0209396		669.441	0.0175998		669.441	0.0071248
	670.201	0.00502942		670.201	0.0477436		670.201	0.0249982		670.201	0.0227954		670.201	0.0133376		670.201	0.0397245		670.201	0.00036926										670.201	-0.0193936		670.201	0.0212052		670.201	0.0177769		670.201	0.0070479
	670.961	0.00473031		670.961	0.0477779		670.961	0.0254586		670.961	0.0227528		670.961	0.0128349		670.961	0.0395549		670.961	0.00040684										670.961	-0.0195829		670.961	0.0213286		670.961	0.0176675		670.961	0.0069135
	671.722	0.00476093		671.722	0.0481112		671.722	0.0259636		671.722	0.0228777		671.722	0.0126685		671.722	0.0398633		671.722	0.00047467										671.722	-0.0197426		671.722	0.0214734		671.722	0.0172617		671.722	0.00657753
	672.482	0.00455668		672.482	0.048559		672.482	0.0261473		672.482	0.0228317		672.482	0.0126786		672.482	0.0398344		672.482	0.00074152										672.482	-0.0197495		672.482	0.021352		672.482	0.0169664		672.482	0.00647647
	673.241	0.0047067		673.241	0.0489772		673.241	0.0264018		673.241	0.0226122		673.241	0.0130822		673.241	0.0399646		673.241	0.00112738										673.241	-0.0196917		673.241	0.0214733		673.241	0.0171448		673.241	0.00636226
	674.001	0.00461084		674.001	0.049522		674.001	0.0265658		674.001	0.022176		674.001	0.0133808		674.001	0.0400438		674.001	0.00157563										674.001	-0.0194527		674.001	0.0215612		674.001	0.0173589		674.001	0.00623584
	674.761	0.00491732		674.761	0.0499078		674.761	0.0266061		674.761	0.0218		674.761	0.0131009		674.761	0.0402125		674.761	0.00169593										674.761	-0.019594		674.761	0.0215428		674.761	0.0174946		674.761	0.00639272
	675.521	0.00549464		675.521	0.0501171		675.521	0.0268556		675.521	0.0219818		675.521	0.0126256		675.521	0.0399039		675.521	0.00165135										675.521	-0.0198334		675.521	0.0211864		675.521	0.0177167		675.521	0.00651806
	676.28	0.00574555		676.28	0.0502884		676.28	0.026864		676.28	0.0222634		676.28	0.0127363		676.28	0.0396442		676.28	0.00171581										676.28	-0.019565		676.28	0.0208034		676.28	0.0179358		676.28	0.00668517
	677.04	0.00559272		677.04	0.0501078		677.04	0.0266675		677.04	0.0224783		677.04	0.0132166		677.04	0.0391988		677.04	0.00193262										677.04	-0.019606		677.04	0.0206485		677.04	0.0183347		677.04	0.00699373
	677.799	0.00565425		677.799	0.0493662		677.799	0.0267306		677.799	0.0227961		677.799	0.013198		677.799	0.0389523		677.799	0.00181243										677.799	-0.0197297		677.799	0.0206258		677.799	0.0188689		677.799	0.00733302
	678.559	0.00534654		678.559	0.0487074		678.559	0.0268055		678.559	0.022914		678.559	0.0132732		678.559	0.0387908		678.559	0.0018609										678.559	-0.0200052		678.559	0.0205627		678.559	0.0193186		678.559	0.00747248
	679.318	0.00527425		679.318	0.0482712		679.318	0.0268581		679.318	0.0232997		679.318	0.0132954		679.318	0.0386807		679.318	0.00179048										679.318	-0.020312		679.318	0.0204674		679.318	0.0194287		679.318	0.00763028
	680.077	0.00541002		680.077	0.0478332		680.077	0.0262116		680.077	0.0230153		680.077	0.0134877		680.077	0.0387523		680.077	0.00162711										680.077	-0.0204755		680.077	0.0202851		680.077	0.0196325		680.077	0.00766369
	680.837	0.00555959		680.837	0.0476622		680.837	0.0251861		680.837	0.0225753		680.837	0.0138853		680.837	0.0390766		680.837	0.00146185										680.837	-0.0204881		680.837	0.0204847		680.837	0.0195012		680.837	0.00745342
	681.596	0.00576807		681.596	0.0473435		681.596	0.0246112		681.596	0.0222829		681.596	0.0143623		681.596	0.0393526		681.596	0.00109677										681.596	-0.0206594		681.596	0.0205952		681.596	0.0192604		681.596	0.00717988
	682.355	0.00600439		682.355	0.0474971		682.355	0.0242853		682.355	0.0219175		682.355	0.0146177		682.355	0.0394657		682.355	0.00082882										682.355	-0.0209063		682.355	0.0207355		682.355	0.0192394		682.355	0.00692895
	683.114	0.00612736		683.114	0.0480863		683.114	0.0243208		683.114	0.0218625		683.114	0.0149183		683.114	0.0395904		683.114	0.00111539										683.114	-0.0210527		683.114	0.0208528		683.114	0.0190319		683.114	0.00678159
	683.873	0.00634274		683.873	0.0487667		683.873	0.0244429		683.873	0.0223663		683.873	0.0148149		683.873	0.0396386		683.873	0.00137602										683.873	-0.0208733		683.873	0.0206131		683.873	0.0182689		683.873	0.00686915
	684.631	0.00631715		684.631	0.0492948		684.631	0.0249233		684.631	0.022845		684.631	0.0148681		684.631	0.0397919		684.631	0.00149384										684.631	-0.0205483		684.631	0.0204574		684.631	0.0178325		684.631	0.00693497
	685.39	0.00614159		685.39	0.0493982		685.39	0.0258518		685.39	0.0236324		685.39	0.0150169		685.39	0.0397058		685.39	0.00130663										685.39	-0.0198958		685.39	0.0205289		685.39	0.0172543		685.39	0.00726781
	686.149	0.00615174		686.149	0.0492541		686.149	0.0265483		686.149	0.0243433		686.149	0.0153769		686.149	0.0397667		686.149	0.00114015										686.149	-0.0191415		686.149	0.0205968		686.149	0.0170563		686.149	0.00762381
	686.907	0.00584782		686.907	0.0493725		686.907	0.0271176		686.907	0.024929		686.907	0.015088		686.907	0.03979		686.907	0.00134724										686.907	-0.0187398		686.907	0.0210545		686.907	0.0167555		686.907	0.00807342
	687.666	0.00561889		687.666	0.0491302		687.666	0.027613		687.666	0.0255546		687.666	0.0149716		687.666	0.0398671		687.666	0.00141308										687.666	-0.018282		687.666	0.0210269		687.666	0.0160072		687.666	0.00841032
	688.424	0.00542156		688.424	0.048941		688.424	0.027234		688.424	0.0254096		688.424	0.0155673		688.424	0.0398799		688.424	0.00098182										688.424	-0.0178891		688.424	0.0209435		688.424	0.0155412		688.424	0.00844163
	689.183	0.00553726		689.183	0.0488506		689.183	0.0264295		689.183	0.0248593		689.183	0.0160775		689.183	0.039909		689.183	0.00096765										689.183	-0.0177534		689.183	0.0211555		689.183	0.0155162		689.183	0.00838204
	689.941	0.00575514		689.941	0.0486352		689.941	0.025663		689.941	0.0242992		689.941	0.0159961		689.941	0.0395262		689.941	0.00116897										689.941	-0.0179292		689.941	0.0214887		689.941	0.0154548		689.941	0.00863112
	690.699	0.00582605		690.699	0.0483007		690.699	0.0256399		690.699	0.0241995		690.699	0.0160757		690.699	0.0392288		690.699	0.00158497										690.699	-0.0181896		690.699	0.0215265		690.699	0.0154499		690.699	0.00842535
	691.457	0.00533892		691.457	0.048237		691.457	0.0260426		691.457	0.0238969		691.457	0.0162471		691.457	0.0388952		691.457	0.00200121										691.457	-0.0185179		691.457	0.0212133		691.457	0.0155525		691.457	0.00812626
	692.215	0.00521204		692.215	0.0482278		692.215	0.0257886		692.215	0.0233774		692.215	0.0166078		692.215	0.0388261		692.215	0.00247321										692.215	-0.018949		692.215	0.0207369		692.215	0.0160961		692.215	0.00788741
	692.973	0.00545978		692.973	0.0486821		692.973	0.0253037		692.973	0.0228583		692.973	0.0168034		692.973	0.0387192		692.973	0.00275755										692.973	-0.0191679		692.973	0.0204946		692.973	0.0166243		692.973	0.00775903
	693.731	0.00546098		693.731	0.0486337		693.731	0.0252791		693.731	0.0228701		693.731	0.0162307		693.731	0.0384828		693.731	0.00293264										693.731	-0.0193315		693.731	0.0206378		693.731	0.0169267		693.731	0.00802311
	694.489	0.00531239		694.489	0.0478622		694.489	0.0255954		694.489	0.023011		694.489	0.0157948		694.489	0.0382636		694.489	0.00256244										694.489	-0.0190329		694.489	0.0209648		694.489	0.017188		694.489	0.0081859
	695.247	0.00504503		695.247	0.0468182		695.247	0.0256698		695.247	0.0228842		695.247	0.016067		695.247	0.0383595		695.247	0.00208022										695.247	-0.0187138		695.247	0.0211433		695.247	0.0175187		695.247	0.00788985
	696.004	0.00467734		696.004	0.0461775		696.004	0.0249774		696.004	0.0221854		696.004	0.0160102		696.004	0.0383985		696.004	0.00199881										696.004	-0.018562		696.004	0.0213406		696.004	0.0177191		696.004	0.00762679
	696.762	0.00457932		696.762	0.0454533		696.762	0.024099		696.762	0.0218358		696.762	0.015572		696.762	0.0386225		696.762	0.00190799										696.762	-0.0182782		696.762	0.0215738		696.762	0.017573		696.762	0.00771472
	697.519	0.00480886		697.519	0.0444801		697.519	0.023651		697.519	0.0221564		697.519	0.0150654		697.519	0.0385068		697.519	0.00167441										697.519	-0.0175575		697.519	0.0218398		697.519	0.0171502		697.519	0.00774194
	698.277	0.00494116		698.277	0.043401		698.277	0.0235107		698.277	0.022441		698.277	0.0145006		698.277	0.0385468		698.277	0.00143024										698.277	-0.0171798		698.277	0.0220061		698.277	0.0167845		698.277	0.00797537
	699.034	0.005272		699.034	0.0424096		699.034	0.0234126		699.034	0.0223394		699.034	0.0142852		699.034	0.0386345		699.034	0.00136029										699.034	-0.0173608		699.034	0.02179		699.034	0.0163522		699.034	0.00790461
	699.791	0.00504265		699.791	0.0417909		699.791	0.0231859		699.791	0.0221447		699.791	0.0142702		699.791	0.0386608		699.791	0.00150034										699.791	-0.0178468		699.791	0.0215101		699.791	0.0157485		699.791	0.0077841
	700.549	0.00493308		700.549	0.0415731		700.549	0.0230084		700.549	0.0222168		700.549	0.0140902		700.549	0.0388507		700.549	0.00158005										700.549	-0.0180672		700.549	0.0212827		700.549	0.0155161		700.549	0.00791614
	701.306	0.00512692		701.306	0.0416333		701.306	0.0231174		701.306	0.0224969		701.306	0.0140661		701.306	0.0392181		701.306	0.00148287										701.306	-0.0180751		701.306	0.0211341		701.306	0.0158581		701.306	0.00807449
	702.063	0.00552303		702.063	0.0415306		702.063	0.0231209		702.063	0.0224191		702.063	0.0140642		702.063	0.0394503		702.063	0.00120605										702.063	-0.0183172		702.063	0.0214566		702.063	0.0158782		702.063	0.0079578
	702.82	0.00561604		702.82	0.0416263		702.82	0.0234368		702.82	0.0220297		702.82	0.0140968		702.82	0.0396041		702.82	0.00107105										702.82	-0.018733		702.82	0.0213567		702.82	0.016005		702.82	0.00793748
	703.577	0.00549842		703.577	0.0420433		703.577	0.0237161		703.577	0.0218001		703.577	0.0141561		703.577	0.039573		703.577	0.00127728										703.577	-0.019096		703.577	0.0210754		703.577	0.0161346		703.577	0.00777916
	704.334	0.00527738		704.334	0.0422756		704.334	0.0237644		704.334	0.0217171		704.334	0.0141156		704.334	0.0395539		704.334	0.00174838										704.334	-0.0189617		704.334	0.0210264		704.334	0.0165841		704.334	0.00770935
	705.09	0.00564681		705.09	0.0423974		705.09	0.0238212		705.09	0.0220483		705.09	0.0141597		705.09	0.0394501		705.09	0.00151677										705.09	-0.0185919		705.09	0.0209782		705.09	0.0168864		705.09	0.00784895
	705.847	0.00600006		705.847	0.0420303		705.847	0.0241126		705.847	0.0224776		705.847	0.0143302		705.847	0.0392112		705.847	0.00132248										705.847	-0.0184484		705.847	0.0209506		705.847	0.016875		705.847	0.00779799
	706.604	0.00642926		706.604	0.0412464		706.604	0.024267		706.604	0.0230664		706.604	0.0140747		706.604	0.0392675		706.604	0.00128485										706.604	-0.0186291		706.604	0.0208251		706.604	0.0163013		706.604	0.00755202
	707.36	0.00667597		707.36	0.040876		707.36	0.02466		707.36	0.023849		707.36	0.0136574		707.36	0.0393081		707.36	0.00137707										707.36	-0.0188887		707.36	0.0205334		707.36	0.0162499		707.36	0.00725505
	708.117	0.00663054		708.117	0.0404895		708.117	0.0248416		708.117	0.0240413		708.117	0.0135325		708.117	0.0393262		708.117	0.00131699										708.117	-0.0190592		708.117	0.0204704		708.117	0.0160876		708.117	0.00731691
	708.873	0.00653426		708.873	0.040026		708.873	0.0250787		708.873	0.0241169		708.873	0.0132519		708.873	0.0393524		708.873	0.00118437										708.873	-0.0192648		708.873	0.0205345		708.873	0.0161025		708.873	0.00696715
	709.629	0.0067466		709.629	0.0399003		709.629	0.0253971		709.629	0.0243526		709.629	0.0129478		709.629	0.0394024		709.629	0.00095277										709.629	-0.0193231		709.629	0.0204767		709.629	0.0161683		709.629	0.00679682
	710.386	0.0067853		710.386	0.0399714		710.386	0.025691		710.386	0.0242338		710.386	0.0128186		710.386	0.0395418		710.386	0.00065409										710.386	-0.0196744		710.386	0.0199505		710.386	0.0162903		710.386	0.00645083
	711.142	0.0068676		711.142	0.0405776		711.142	0.0253501		711.142	0.0236973		711.142	0.012234		711.142	0.0395179		711.142	0.0004923										711.142	-0.0200097		711.142	0.0193131		711.142	0.0163321		711.142	0.00602427
	711.898	0.00659485		711.898	0.0413293		711.898	0.0246844		711.898	0.0225525		711.898	0.0122072		711.898	0.039199		711.898	0.00025218										711.898	-0.0200939		711.898	0.018761		711.898	0.016341		711.898	0.00586139
	712.654	0.00605656		712.654	0.0412571		712.654	0.0241451		712.654	0.0214365		712.654	0.0124103		712.654	0.0388205		712.654	4.413e-05										712.654	-0.0199234		712.654	0.0179708		712.654	0.0162937		712.654	0.00614825
	713.41	0.00623511		713.41	0.0416265		713.41	0.0239009		713.41	0.0209055		713.41	0.0124287		713.41	0.0386617		713.41	-8.837e-05										713.41	-0.0199796		713.41	0.0175114		713.41	0.0164638		713.41	0.00602157
	714.165	0.00642223		714.165	0.0416795		714.165	0.02356		714.165	0.0205558		714.165	0.0123844		714.165	0.0386369		714.165	-0.00020935										714.165	-0.0200925		714.165	0.0170912		714.165	0.0165853		714.165	0.00603077
	714.921	0.00650358		714.921	0.0416221		714.921	0.0229611		714.921	0.020116		714.921	0.0123993		714.921	0.0384835		714.921	-0.00033339										714.921	-0.0205513		714.921	0.0167746		714.921	0.0167061		714.921	0.00592054
	715.677	0.00648896		715.677	0.0416816		715.677	0.0220249		715.677	0.0196557		715.677	0.0118203		715.677	0.0386335		715.677	-3.351e-05										715.677	-0.0205857		715.677	0.0170612		715.677	0.0169231		715.677	0.00583908
	716.433	0.00616451		716.433	0.0418202		716.433	0.0219214		716.433	0.0196717		716.433	0.0116997		716.433	0.0387825		716.433	0.00045042										716.433	-0.0205057		716.433	0.0173839		716.433	0.0172994		716.433	0.00602394
	717.188	0.00619731		717.188	0.0418055		717.188	0.021957		717.188	0.0197734		717.188	0.0114023		717.188	0.0388671		717.188	0.00112343										717.188	-0.0201147		717.188	0.017759		717.188	0.017803		717.188	0.00630561
	717.944	0.00659514		717.944	0.0419963		717.944	0.0219556		717.944	0.0197569		717.944	0.0109125		717.944	0.0389177		717.944	0.00174435										717.944	-0.0198425		717.944	0.018402		717.944	0.0181812		717.944	0.00641209
	718.699	0.00633183		718.699	0.0415457		718.699	0.0214497		718.699	0.0194879		718.699	0.0102959		718.699	0.0392321		718.699	0.0019539										718.699	-0.0199641		718.699	0.0186315		718.699	0.018249		718.699	0.0064792
	719.454	0.00624917		719.454	0.0410413		719.454	0.0208825		719.454	0.0191753		719.454	0.0102565		719.454	0.0394867		719.454	0.00212767										719.454	-0.0201412		719.454	0.018454		719.454	0.0184632		719.454	0.00657157
	720.21	0.0061327		720.21	0.04105		720.21	0.0207198		720.21	0.0193611		720.21	0.0109015		720.21	0.0396148		720.21	0.00254968										720.21	-0.0200218		720.21	0.017895		720.21	0.0184947		720.21	0.00663001
	720.965	0.00605541		720.965	0.0408749		720.965	0.0213417		720.965	0.0198891		720.965	0.0113828		720.965	0.0394707		720.965	0.00279196										720.965	-0.0198567		720.965	0.0176225		720.965	0.018313		720.965	0.00673844
	721.72	0.00611538		721.72	0.0405997		721.72	0.0215338		721.72	0.0203915		721.72	0.0115591		721.72	0.0390247		721.72	0.00266421										721.72	-0.0197209		721.72	0.0171319		721.72	0.0173809		721.72	0.00693234
	722.475	0.00582524		722.475	0.0401821		722.475	0.0220427		722.475	0.0207969		722.475	0.0117219		722.475	0.038823		722.475	0.00220655										722.475	-0.0201888		722.475	0.0169683		722.475	0.0164844		722.475	0.00683084
	723.23	0.00561568		723.23	0.0400433		723.23	0.0224463		723.23	0.0209116		723.23	0.0122525		723.23	0.0385276		723.23	0.00210311										723.23	-0.0212238		723.23	0.0167032		723.23	0.015957		723.23	0.00653411
	723.985	0.0057109		723.985	0.0401468		723.985	0.0229717		723.985	0.0214682		723.985	0.0129414		723.985	0.0379059		723.985	0.00220736										723.985	-0.0217741		723.985	0.016851		723.985	0.0159185		723.985	0.00677939
	724.739	0.00571661		724.739	0.0401053		724.739	0.0234264		724.739	0.0219674		724.739	0.013485		724.739	0.0375233		724.739	0.00224888										724.739	-0.0219479		724.739	0.017597		724.739	0.0157915		724.739	0.00735685
	725.494	0.00576892		725.494	0.0395581		725.494	0.0236643		725.494	0.0217656		725.494	0.013229		725.494	0.0373756		725.494	0.00168815										725.494	-0.0219661		725.494	0.0182792		725.494	0.0154178		725.494	0.00774623
	726.249	0.00611428		726.249	0.0389522		726.249	0.0232772		726.249	0.0210481		726.249	0.0135198		726.249	0.0372794		726.249	0.00166521										726.249	-0.0224522		726.249	0.0184671		726.249	0.015026		726.249	0.00748433
	727.003	0.00662978		727.003	0.0386219		727.003	0.0228479		727.003	0.0200219		727.003	0.0139177		727.003	0.0375933		727.003	0.00189065										727.003	-0.0227413		727.003	0.0192171		727.003	0.014983		727.003	0.00701906
	727.758	0.00679462		727.758	0.038849		727.758	0.0225037		727.758	0.0195412		727.758	0.014251		727.758	0.0376181		727.758	0.00195013										727.758	-0.0229992		727.758	0.0195914		727.758	0.0150633		727.758	0.00662559
	728.512	0.00646409		728.512	0.0396958		728.512	0.0227023		728.512	0.0202651		728.512	0.0144813		728.512	0.0375692		728.512	0.00187651										728.512	-0.0226865		728.512	0.01963		728.512	0.0149847		728.512	0.00633857
	729.266	0.00623875		729.266	0.040518		729.266	0.0231987		729.266	0.0210327		729.266	0.0145828		729.266	0.03755		729.266	0.00176673										729.266	-0.0222992		729.266	0.0195123		729.266	0.014587		729.266	0.00549876
	730.021	0.00578846		730.021	0.0409034		730.021	0.0235278		730.021	0.0217317		730.021	0.0144342		730.021	0.0376244		730.021	0.0018353										730.021	-0.0217941		730.021	0.0190917		730.021	0.0142838		730.021	0.00501162
	730.775	0.00530659		730.775	0.0411707		730.775	0.0235437		730.775	0.022546		730.775	0.0146044		730.775	0.037852		730.775	0.00187137										730.775	-0.0215901		730.775	0.0191778		730.775	0.0143524		730.775	0.00498498
	731.529	0.00471472		731.529	0.0412932		731.529	0.0238238		731.529	0.0237773		731.529	0.0144071		731.529	0.0381126		731.529	0.00169453										731.529	-0.0210534		731.529	0.0193541		731.529	0.0143604		731.529	0.00548101
	732.283	0.00398415		732.283	0.0408447		732.283	0.0241246		732.283	0.0248684		732.283	0.0140873		732.283	0.0382174		732.283	0.0016015										732.283	-0.0207843		732.283	0.0193278		732.283	0.0149679		732.283	0.00593787
	733.037	0.00357892		733.037	0.0401116		733.037	0.0240276		733.037	0.0253948		733.037	0.0136811		733.037	0.0384475		733.037	0.00156812										733.037	-0.0203591		733.037	0.0193423		733.037	0.0156887		733.037	0.00648812
	733.791	0.00346925		733.791	0.0392896		733.791	0.0236929		733.791	0.0250221		733.791	0.0134225		733.791	0.0391265		733.791	0.00114158										733.791	-0.0200817		733.791	0.0194739		733.791	0.0162262		733.791	0.00688995
	734.545	0.00325421		734.545	0.0387729		734.545	0.0230264		734.545	0.0240779		734.545	0.0134271		734.545	0.0393552		734.545	0.00088407										734.545	-0.0199823		734.545	0.0194424		734.545	0.0165593		734.545	0.00791441
	735.298	0.00359367		735.298	0.0388356		735.298	0.0224593		735.298	0.0228444		735.298	0.013474		735.298	0.0392419		735.298	0.00074012										735.298	-0.0204941		735.298	0.0195291		735.298	0.0172768		735.298	0.00835977
	736.052	0.00395261		736.052	0.0389591		736.052	0.0219625		736.052	0.0214984		736.052	0.0134765		736.052	0.0390991		736.052	0.00094966										736.052	-0.0210225		736.052	0.0193739		736.052	0.0173455		736.052	0.00782889
	736.805	0.00423156		736.805	0.0391981		736.805	0.0215427		736.805	0.020408		736.805	0.0136765		736.805	0.0388257		736.805	0.00124049										736.805	-0.0215255		736.805	0.0188212		736.805	0.0170416		736.805	0.00701173
	737.559	0.00485631		737.559	0.0395701		737.559	0.0215398		737.559	0.020229		737.559	0.0143554		737.559	0.0386707		737.559	0.00090998										737.559	-0.0218127		737.559	0.0179689		737.559	0.0166268		737.559	0.006387
	738.312	0.00558763		738.312	0.0400989		738.312	0.0218564		738.312	0.0203344		738.312	0.0151124		738.312	0.0383271		738.312	0.00056704										738.312	-0.0221707		738.312	0.0175461		738.312	0.0162184		738.312	0.00606645
	739.066	0.00598916		739.066	0.0405346		739.066	0.021928		739.066	0.0204309		739.066	0.0153612		739.066	0.0378288		739.066	0.00082259										739.066	-0.0222115		739.066	0.0176656		739.066	0.0156834		739.066	0.00599636
	739.819	0.00589258		739.819	0.0404988		739.819	0.0219193		739.819	0.0207031		739.819	0.0150548		739.819	0.0375631		739.819	0.00120576										739.819	-0.0222389		739.819	0.0180155		739.819	0.0155466		739.819	0.00588223
	740.572	0.00557745		740.572	0.0405351		740.572	0.0218727		740.572	0.0212293		740.572	0.0145659		740.572	0.0376025		740.572	0.00121935										740.572	-0.0225545		740.572	0.0183825		740.572	0.0149743		740.572	0.00587529
	741.325	0.00512803		741.325	0.0407579		741.325	0.0216792		741.325	0.0217323		741.325	0.0140328		741.325	0.0376371		741.325	0.00119765										741.325	-0.0228696		741.325	0.0187901		741.325	0.0149726		741.325	0.00634911
	742.078	0.00457854		742.078	0.0408727		742.078	0.0217994		742.078	0.0221393		742.078	0.0137884		742.078	0.0378074		742.078	0.00138174										742.078	-0.0232132		742.078	0.018983		742.078	0.0154717		742.078	0.00688316
	742.831	0.00370772		742.831	0.0409022		742.831	0.0216234		742.831	0.0220763		742.831	0.0134215		742.831	0.0376713		742.831	0.00192393										742.831	-0.023383		742.831	0.0193898		742.831	0.0160403		742.831	0.00725856
	743.584	0.00287684		743.584	0.040523		743.584	0.0213323		743.584	0.0222704		743.584	0.0133371		743.584	0.0375951		743.584	0.00258616										743.584	-0.0232107		743.584	0.0194187		743.584	0.0167166		743.584	0.00747769
	744.337	0.002516		744.337	0.0399703		744.337	0.0214875		744.337	0.0229277		744.337	0.013488		744.337	0.0375533		744.337	0.00275014										744.337	-0.0235138		744.337	0.0190702		744.337	0.0174191		744.337	0.0077053
	745.09	0.00260149		745.09	0.0393968		745.09	0.0215887		745.09	0.0235113		745.09	0.0140508		745.09	0.0380052		745.09	0.00242401										745.09	-0.0239146		745.09	0.0187252		745.09	0.0175196		745.09	0.00758855
	745.842	0.00269508		745.842	0.0388142		745.842	0.0216502		745.842	0.0238489		745.842	0.0145766		745.842	0.0384131		745.842	0.00208243										745.842	-0.0236148		745.842	0.018592		745.842	0.0173066		745.842	0.00723977
	746.595	0.00302341		746.595	0.038636		746.595	0.0224252		746.595	0.0244923		746.595	0.0150096		746.595	0.0384909		746.595	0.00192893										746.595	-0.0230201		746.595	0.0187894		746.595	0.0168324		746.595	0.00696871
	747.347	0.00347941		747.347	0.0386543		747.347	0.0229488		747.347	0.0248014		747.347	0.015451		747.347	0.0384857		747.347	0.00146457										747.347	-0.0221259		747.347	0.0188641		747.347	0.0168723		747.347	0.00675346
	748.1	0.00382336		748.1	0.0390514		748.1	0.0231724		748.1	0.0246333		748.1	0.015419		748.1	0.0384681		748.1	0.00098545										748.1	-0.0216718		748.1	0.0189685		748.1	0.0167065		748.1	0.00658856
	748.852	0.00419431		748.852	0.0398695		748.852	0.0233597		748.852	0.0243005		748.852	0.0150098		748.852	0.0388924		748.852	0.00058318										748.852	-0.0213663		748.852	0.0189732		748.852	0.01614		748.852	0.00660136
	749.604	0.00457176		749.604	0.0403818		749.604	0.0229894		749.604	0.023731		749.604	0.0144725		749.604	0.0391846		749.604	4.3e-05										749.604	-0.0210991		749.604	0.0190181		749.604	0.015578		749.604	0.00650926
	750.356	0.00520783		750.356	0.0410147		750.356	0.0228125		750.356	0.0230943		750.356	0.0138392		750.356	0.0393166		750.356	-0.00043028										750.356	-0.0211064		750.356	0.0187917		750.356	0.0152423		750.356	0.00645713
	751.108	0.00560961		751.108	0.0413149		751.108	0.0228596		751.108	0.0225575		751.108	0.0136449		751.108	0.0395235		751.108	-0.00081491										751.108	-0.0212098		751.108	0.0182134		751.108	0.0154996		751.108	0.00654187
	751.86	0.00590102		751.86	0.0410193		751.86	0.0226549		751.86	0.02198		751.86	0.0136085		751.86	0.0397961		751.86	-0.00107203										751.86	-0.021853		751.86	0.0176248		751.86	0.01615		751.86	0.00661108
	752.612	0.00612817		752.612	0.0406588		752.612	0.0225311		752.612	0.0214596		752.612	0.013583		752.612	0.0396785		752.612	-0.00110857										752.612	-0.0228848		752.612	0.0177716		752.612	0.0165544		752.612	0.00648996
	753.364	0.00676755		753.364	0.0401956		753.364	0.0228375		753.364	0.0214925		753.364	0.0139227		753.364	0.0397005		753.364	-0.00083023										753.364	-0.023627		753.364	0.0180316		753.364	0.016304		753.364	0.00646979
	754.116	0.00734219		754.116	0.0398337		754.116	0.0232082		754.116	0.0214981		754.116	0.0141091		754.116	0.0394629		754.116	-0.00042865										754.116	-0.0241157		754.116	0.0181116		754.116	0.0162184		754.116	0.0065901
	754.868	0.00767721		754.868	0.0398977		754.868	0.023197		754.868	0.0211828		754.868	0.0139227		754.868	0.0392215		754.868	8.48e-06										754.868	-0.0243338		754.868	0.0183334		754.868	0.0161782		754.868	0.00651611
	755.619	0.00751915		755.619	0.0401224		755.619	0.023017		755.619	0.0207906		755.619	0.0135674		755.619	0.038899		755.619	0.00070211										755.619	-0.024074		755.619	0.0188589		755.619	0.0162746		755.619	0.00607933
	756.371	0.00750032		756.371	0.0403252		756.371	0.0230315		756.371	0.0206109		756.371	0.0132458		756.371	0.0385726		756.371	0.00121506										756.371	-0.0239619		756.371	0.0193285		756.371	0.0160914		756.371	0.0057304
	757.122	0.00767593		757.122	0.0402075		757.122	0.02313		757.122	0.0203826		757.122	0.0131385		757.122	0.0385981		757.122	0.00151255										757.122	-0.0234674		757.122	0.0195463		757.122	0.0157227		757.122	0.00598015
	757.874	0.00791894		757.874	0.0399415		757.874	0.0230864		757.874	0.0201147		757.874	0.0126054		757.874	0.0386399		757.874	0.0018671										757.874	-0.0229429		757.874	0.019767		757.874	0.0148697		757.874	0.00659293
	758.625	0.00794252		758.625	0.0397459		758.625	0.0223814		758.625	0.0196097		758.625	0.0121739		758.625	0.0386422		758.625	0.00182239										758.625	-0.0225879		758.625	0.0198129		758.625	0.0142881		758.625	0.00695535
	759.376	0.00820831		759.376	0.0395041		759.376	0.0213881		759.376	0.0193294		759.376	0.0126209		759.376	0.0387872		759.376	0.00183131										759.376	-0.0222583		759.376	0.0199913		759.376	0.0136164		759.376	0.00674635
	760.128	0.00860643		760.128	0.039198		760.128	0.0207572		760.128	0.0191459		760.128	0.0133939		760.128	0.0390723		760.128	0.0020314										760.128	-0.0220836		760.128	0.019829		760.128	0.0130805		760.128	0.00633044
	760.879	0.00902957		760.879	0.0391552		760.879	0.0203208		760.879	0.0191986		760.879	0.0141841		760.879	0.0389188		760.879	0.00206079										760.879	-0.0217984		760.879	0.0194378		760.879	0.0130137		760.879	0.00599472
	761.63	0.00927275		761.63	0.0395165		761.63	0.0195666		761.63	0.0191743		761.63	0.0148887		761.63	0.038442		761.63	0.00192484										761.63	-0.0214952		761.63	0.0191052		761.63	0.0128743		761.63	0.00608651
	762.381	0.00918239		762.381	0.0402221		762.381	0.018362		762.381	0.0191426		762.381	0.0149711		762.381	0.0374591		762.381	0.00178049										762.381	-0.0214998		762.381	0.0186221		762.381	0.0129144		762.381	0.00588153
	763.132	0.0088459		763.132	0.041125		763.132	0.0173563		763.132	0.0196033		763.132	0.0152542		763.132	0.0372171		763.132	0.00171267										763.132	-0.0219821		763.132	0.0181595		763.132	0.0136605		763.132	0.00579325
	763.882	0.00836577		763.882	0.0416684		763.882	0.0173481		763.882	0.0205154		763.882	0.0154022		763.882	0.037106		763.882	0.00186122										763.882	-0.0223011		763.882	0.0175243		763.882	0.0146401		763.882	0.00609414
	764.633	0.00736188		764.633	0.0418438		764.633	0.0181585		764.633	0.0211085		764.633	0.0144505		764.633	0.0369826		764.633	0.00150313										764.633	-0.0226283		764.633	0.016804		764.633	0.0158037		764.633	0.00645548
	765.384	0.00630209		765.384	0.0419826		765.384	0.0190436		765.384	0.0213264		765.384	0.0136051		765.384	0.0366706		765.384	0.0012524										765.384	-0.022654		765.384	0.0162356		765.384	0.0168941		765.384	0.00687693
	766.134	0.00559704		766.134	0.042058		766.134	0.0198484		766.134	0.0215052		766.134	0.0131166		766.134	0.0368759		766.134	0.00155333										766.134	-0.0226796		766.134	0.0161209		766.134	0.0175146		766.134	0.00765535
	766.885	0.00504585		766.885	0.0416985		766.885	0.0205895		766.885	0.0223144		766.885	0.0126646		766.885	0.0368186		766.885	0.00215498										766.885	-0.0223361		766.885	0.0162725		766.885	0.0183891		766.885	0.0080342
	767.635	0.00441916		767.635	0.0410929		767.635	0.0214334		767.635	0.0230942		767.635	0.0128818		767.635	0.036921		767.635	0.0025267										767.635	-0.0217476		767.635	0.0167881		767.635	0.0188866		767.635	0.00796272
	768.385	0.00364032		768.385	0.0403688		768.385	0.0220291		768.385	0.0230257		768.385	0.0128365		768.385	0.0365548		768.385	0.00255677										768.385	-0.0208615		768.385	0.0169855		768.385	0.0189179		768.385	0.00741518
	769.136	0.00291912		769.136	0.0401313		769.136	0.0222934		769.136	0.0223982		769.136	0.012802		769.136	0.0363624		769.136	0.00265072										769.136	-0.0200892		769.136	0.0170403		769.136	0.0186557		769.136	0.00688015
	769.886	0.00273262		769.886	0.0403455		769.886	0.0219589		769.886	0.0218801		769.886	0.0133346		769.886	0.0365641		769.886	0.00310022										769.886	-0.0197163		769.886	0.0174724		769.886	0.0177333		769.886	0.00669369
	770.636	0.00271576		770.636	0.0406161		770.636	0.0214792		770.636	0.0218817		770.636	0.0137127		770.636	0.0368663		770.636	0.00369393										770.636	-0.0196532		770.636	0.0180004		770.636	0.0166748		770.636	0.0066237
	771.386	0.00262985		771.386	0.0405238		771.386	0.0209359		771.386	0.0220153		771.386	0.0142258		771.386	0.0368046		771.386	0.00329762										771.386	-0.0201386		771.386	0.0182405		771.386	0.015926		771.386	0.00649323
	772.136	0.0027609		772.136	0.0406306		772.136	0.0206066		772.136	0.0211911		772.136	0.0147806		772.136	0.0371914		772.136	0.00269503										772.136	-0.0207994		772.136	0.0184407		772.136	0.0151121		772.136	0.00663344
	772.886	0.00297881		772.886	0.041029		772.886	0.0202971		772.886	0.0198858		772.886	0.0145046		772.886	0.0376263		772.886	0.00243543										772.886	-0.0213904		772.886	0.0184682		772.886	0.0146063		772.886	0.00700928
	773.635	0.00395156		773.635	0.041728		773.635	0.0201173		773.635	0.0192872		773.635	0.0143207		773.635	0.0382479		773.635	0.00221274										773.635	-0.0217979		773.635	0.0184502		773.635	0.0142405		773.635	0.00759026
	774.385	0.00471211		774.385	0.0423608		774.385	0.0197384		774.385	0.0194313		774.385	0.0143943		774.385	0.0383847		774.385	0.00182353										774.385	-0.0219803		774.385	0.0191523		774.385	0.0141131		774.385	0.00794642
	775.135	0.00452828		775.135	0.0425491		775.135	0.0195234		775.135	0.0201178		775.135	0.0146227		775.135	0.0381378		775.135	0.00118791										775.135	-0.0215923		775.135	0.0196937		775.135	0.014157		775.135	0.00755631
	775.884	0.00433719		775.884	0.0421512		775.884	0.0191438		775.884	0.0202143		775.884	0.0146384		775.884	0.0378609		775.884	0.00034625										775.884	-0.0211876		775.884	0.020233		775.884	0.014414		775.884	0.00729904
	776.634	0.00473082		776.634	0.0418763		776.634	0.0188101		776.634	0.01984		776.634	0.0144661		776.634	0.0376684		776.634	-2.2e-06										776.634	-0.020707		776.634	0.0206619		776.634	0.0142129		776.634	0.00706823
	777.383	0.00522808		777.383	0.0412988		777.383	0.0186824		777.383	0.0198905		777.383	0.0143561		777.383	0.037001		777.383	0.00022983										777.383	-0.0205911		777.383	0.0209348		777.383	0.0139682		777.383	0.00667743
	778.132	0.00539739		778.132	0.0407676		778.132	0.0191914		778.132	0.0205756		778.132	0.0147455		778.132	0.0361708		778.132	0.00018912										778.132	-0.0206277		778.132	0.0210644		778.132	0.0136499		778.132	0.00647528
	778.882	0.00452539		778.882	0.0401729		778.882	0.0196423		778.882	0.021106		778.882	0.0153386		778.882	0.0352323		778.882	-8.215e-05										778.882	-0.0210212		778.882	0.0212496		778.882	0.0133162		778.882	0.00626932
	779.631	0.00397658		779.631	0.0391856		779.631	0.0197492		779.631	0.0209074		779.631	0.0157811		779.631	0.0350596		779.631	-0.0002916										779.631	-0.0215471		779.631	0.0210532		779.631	0.0135506		779.631	0.0053615
	780.38	0.00421593		780.38	0.0385011		780.38	0.0191523		780.38	0.0201132		780.38	0.0160113		780.38	0.03497		780.38	-0.00044936										780.38	-0.0220935		780.38	0.0210153		780.38	0.0140613		780.38	0.00458811
	781.129	0.00423685		781.129	0.0384595		781.129	0.0187714		781.129	0.0196254		781.129	0.016318		781.129	0.0347129		781.129	-0.00043724										781.129	-0.0225101		781.129	0.0207442		781.129	0.0143222		781.129	0.00440725
	781.878	0.00361791		781.878	0.0381745		781.878	0.0187211		781.878	0.0195783		781.878	0.0161854		781.878	0.0347		781.878	-0.00020545										781.878	-0.023061		781.878	0.0201487		781.878	0.0143093		781.878	0.00461381
	782.627	0.00284749		782.627	0.038512		782.627	0.0193081		782.627	0.0198274		782.627	0.0157126		782.627	0.0349498		782.627	-0.00017928										782.627	-0.0230832		782.627	0.0193449		782.627	0.0141		782.627	0.0044619
	783.375	0.0028856		783.375	0.0390681		783.375	0.019124		783.375	0.0197389		783.375	0.0153614		783.375	0.0355804		783.375	-0.00029298										783.375	-0.0227856		783.375	0.018865		783.375	0.0139096		783.375	0.00386718
	784.124	0.00386505		784.124	0.0400807		784.124	0.0188909		784.124	0.0196259		784.124	0.0145157		784.124	0.0364501		784.124	0.00018554										784.124	-0.0220648		784.124	0.0179922		784.124	0.0141138		784.124	0.00344174
	784.873	0.00476844		784.873	0.0415842		784.873	0.0191246		784.873	0.0200116		784.873	0.0134361		784.873	0.0366395		784.873	0.00024045										784.873	-0.0215635		784.873	0.0169198		784.873	0.0137266		784.873	0.00363113
	785.621	0.00548265		785.621	0.0428787		785.621	0.0201894		785.621	0.0203506		785.621	0.0125261		785.621	0.0365628		785.621	0.00026705										785.621	-0.0215964		785.621	0.016037		785.621	0.0131296		785.621	0.00449875
	786.37	0.00624552		786.37	0.0437041		786.37	0.0215379		786.37	0.0210129		786.37	0.0122941		786.37	0.0365828		786.37	0.00036712										786.37	-0.0218741		786.37	0.0155192		786.37	0.0128945		786.37	0.00510585
	787.118	0.00654743		787.118	0.0448224		787.118	0.0227618		787.118	0.0221924		787.118	0.0123175		787.118	0.0366474		787.118	0.00071593										787.118	-0.0216905		787.118	0.0148902		787.118	0.0130042		787.118	0.00513935
	787.866	0.00644132		787.866	0.0452762		787.866	0.0233945		787.866	0.0233122		787.866	0.0126994		787.866	0.0370839		787.866	0.00111908										787.866	-0.0219036		787.866	0.0145907		787.866	0.0135271		787.866	0.00553342
	788.615	0.00594793		788.615	0.0451315		788.615	0.0238712		788.615	0.0242021		788.615	0.0129363		788.615	0.0373307		788.615	0.00143344										788.615	-0.0219406		788.615	0.0143056		788.615	0.0142573		788.615	0.00597573
	789.363	0.00540065		789.363	0.0446242		789.363	0.0238367		789.363	0.0243175		789.363	0.0130398		789.363	0.037304		789.363	0.00153199										789.363	-0.0222246		789.363	0.0144981		789.363	0.0144253		789.363	0.0061175
	790.111	0.00484149		790.111	0.0438964		790.111	0.0237453		790.111	0.0235949		790.111	0.0131923		790.111	0.0375227		790.111	0.00231344										790.111	-0.0223986		790.111	0.015462		790.111	0.0144351		790.111	0.00655325
	790.859	0.00400442		790.859	0.043269		790.859	0.0232207		790.859	0.0229557		790.859	0.0134949		790.859	0.0376932		790.859	0.0033839										790.859	-0.0223456		790.859	0.0161864		790.859	0.0144765		790.859	0.00671559
	791.607	0.00358661		791.607	0.0428618		791.607	0.0223695		791.607	0.0222904		791.607	0.0135539		791.607	0.0379886		791.607	0.0039683										791.607	-0.0221058		791.607	0.0165813		791.607	0.0140174		791.607	0.00615103
	792.355	0.00333011		792.355	0.0423249		792.355	0.0211367		792.355	0.0208154		792.355	0.0137997		792.355	0.0383745		792.355	0.00364527										792.355	-0.0217491		792.355	0.0176359		792.355	0.013537		792.355	0.00567129
	793.102	0.0036063		793.102	0.0417044		793.102	0.0200062		793.102	0.0195701		793.102	0.0136247		793.102	0.0383469		793.102	0.00295073										793.102	-0.0212322		793.102	0.018662		793.102	0.0131136		793.102	0.00526459
	793.85	0.00396531		793.85	0.041601		793.85	0.020166		793.85	0.0187176		793.85	0.0132673		793.85	0.0380877		793.85	0.00280446										793.85	-0.0214137		793.85	0.0193381		793.85	0.0127779		793.85	0.0053379
	794.598	0.00438549		794.598	0.0414663		794.598	0.0208112		794.598	0.0186569		794.598	0.013421		794.598	0.0379438		794.598	0.00272604										794.598	-0.0218782		794.598	0.0199493		794.598	0.0129824		794.598	0.00564347
	795.345	0.00515046		795.345	0.0412088		795.345	0.0216927		795.345	0.0196652		795.345	0.0136811		795.345	0.0376529		795.345	0.00228626										795.345	-0.0223405		795.345	0.0198357		795.345	0.0133448		795.345	0.00531276
	796.092	0.00584642		796.092	0.0408753		796.092	0.0221352		796.092	0.0204625		796.092	0.0137133		796.092	0.0375408		796.092	0.00168648										796.092	-0.022826		796.092	0.0193115		796.092	0.0138698		796.092	0.00493665
	796.84	0.00591397		796.84	0.040308		796.84	0.022087		796.84	0.0205247		796.84	0.013577		796.84	0.0374053		796.84	0.00122734										796.84	-0.0231486		796.84	0.0187496		796.84	0.0145379		796.84	0.00524036
	797.587	0.00574908		797.587	0.0394836		797.587	0.022061		797.587	0.0206911		797.587	0.01355		797.587	0.0370767		797.587	0.00126788										797.587	-0.0234818		797.587	0.0180432		797.587	0.0148668		797.587	0.0054428
	798.334	0.00561371		798.334	0.0390934		798.334	0.0217308		798.334	0.0202245		798.334	0.0138132		798.334	0.0369203		798.334	0.00159488										798.334	-0.0236916		798.334	0.0177869		798.334	0.0145075		798.334	0.0055883
	799.081	0.00562657		799.081	0.0393037		799.081	0.0209686		799.081	0.0201017		799.081	0.0142154		799.081	0.0369963		799.081	0.00172263										799.081	-0.0236588		799.081	0.0173958		799.081	0.0138817		799.081	0.00556359
	799.828	0.00578461		799.828	0.0397879		799.828	0.0204519		799.828	0.0200368		799.828	0.0145805		799.828	0.0369015		799.828	0.00146832										799.828	-0.0233513		799.828	0.0170846		799.828	0.0130442		799.828	0.0055476
	800.575	0.00602845		800.575	0.040093		800.575	0.0195054		800.575	0.0192553		800.575	0.0147388		800.575	0.0368377		800.575	0.0013504										800.575	-0.0230428		800.575	0.0171372		800.575	0.0122466		800.575	0.00608804
	801.322	0.00610799		801.322	0.0406329		801.322	0.0189452		801.322	0.0183959		801.322	0.0150818		801.322	0.0366472		801.322	0.00124923										801.322	-0.0232723		801.322	0.0175172		801.322	0.0115661		801.322	0.00621451
	802.069	0.00601995		802.069	0.0412514		802.069	0.0188747		802.069	0.0180083		802.069	0.0154231		802.069	0.0364175		802.069	0.00137753										802.069	-0.023734		802.069	0.0178728		802.069	0.0107682		802.069	0.00558246
	802.816	0.00627388		802.816	0.0414774		802.816	0.019316		802.816	0.0178611		802.816	0.0156306		802.816	0.0361025		802.816	0.00173592										802.816	-0.0239341		802.816	0.017701		802.816	0.010515		802.816	0.00499723
	803.563	0.00625396		803.563	0.0416317		803.563	0.0201898		803.563	0.0179258		803.563	0.015708		803.563	0.0364351		803.563	0.00217538										803.563	-0.0237251		803.563	0.017104		803.563	0.0109552		803.563	0.00475175
	804.309	0.00593642		804.309	0.0413265		804.309	0.0206318		804.309	0.0176807		804.309	0.015982		804.309	0.0364698		804.309	0.00226129										804.309	-0.0235414		804.309	0.0168462		804.309	0.0112478		804.309	0.00497943
	805.056	0.0051626		805.056	0.0406497		805.056	0.0207043		805.056	0.0171924		805.056	0.0162734		805.056	0.0365988		805.056	0.00201944										805.056	-0.0236603		805.056	0.0165166		805.056	0.011494		805.056	0.00530336
	805.802	0.00419825		805.802	0.0400464		805.802	0.0207597		805.802	0.017017		805.802	0.0162535		805.802	0.0366165		805.802	0.00177087										805.802	-0.0239913		805.802	0.0158858		805.802	0.0120226		805.802	0.00523038
	806.548	0.00373136		806.548	0.0393763		806.548	0.0210204		806.548	0.0177579		806.548	0.015933		806.548	0.0368581		806.548	0.00167302										806.548	-0.0236209		806.548	0.0152079		806.548	0.0126842		806.548	0.00546792
	807.295	0.00420217		807.295	0.0389344		807.295	0.0213866		807.295	0.0187777		807.295	0.0157523		807.295	0.0371561		807.295	0.00178794										807.295	-0.0230645		807.295	0.0148365		807.295	0.0132645		807.295	0.00643716
	808.041	0.00506212		808.041	0.0392215		808.041	0.0216911		808.041	0.0194777		808.041	0.0152222		808.041	0.0379766		808.041	0.00153104										808.041	-0.0229516		808.041	0.0149745		808.041	0.0136655		808.041	0.00750053
	808.787	0.00565703		808.787	0.039598		808.787	0.0212776		808.787	0.0195167		808.787	0.0147009		808.787	0.0377902		808.787	0.00102945										808.787	-0.0233872		808.787	0.0151572		808.787	0.0139459		808.787	0.00818197
	809.533	0.00581535		809.533	0.0396058		809.533	0.0208675		809.533	0.0194352		809.533	0.0142161		809.533	0.0380843		809.533	0.00098237										809.533	-0.0240184		809.533	0.0155415		809.533	0.0144098		809.533	0.00795737
	810.279	0.00603909		810.279	0.0396584		810.279	0.0205232		810.279	0.0194988		810.279	0.0138014		810.279	0.0383591		810.279	0.00123933										810.279	-0.0243718		810.279	0.0160073		810.279	0.0154561		810.279	0.00732306
	811.025	0.00619898		811.025	0.0396706		811.025	0.0205674		811.025	0.0194097		811.025	0.0134434		811.025	0.0387621		811.025	0.00148421										811.025	-0.0241819		811.025	0.0163436		811.025	0.0162135		811.025	0.00706278
	811.771	0.00652575		811.771	0.0396769		811.771	0.0208104		811.771	0.0189093		811.771	0.0129193		811.771	0.0389658		811.771	0.00121328										811.771	-0.0238926		811.771	0.0167457		811.771	0.0158383		811.771	0.00684102
	812.516	0.00648476		812.516	0.0397069		812.516	0.0209976		812.516	0.0182304		812.516	0.0121832		812.516	0.0387678		812.516	0.00024081										812.516	-0.023494		812.516	0.0169104		812.516	0.0154416		812.516	0.0065538
	813.262	0.00649473		813.262	0.0395097		813.262	0.0209672		813.262	0.0179889		813.262	0.0117583		813.262	0.0380438		813.262	-0.0002628										813.262	-0.0234867		813.262	0.0172181		813.262	0.0158836		813.262	0.00598468
	814.007	0.00598253		814.007	0.0390978		814.007	0.0210753		814.007	0.0181943		814.007	0.0115765		814.007	0.037814		814.007	-0.00053346										814.007	-0.0235161		814.007	0.0177724		814.007	0.0162293		814.007	0.00529208
	814.753	0.00543604		814.753	0.0389033		814.753	0.0215295		814.753	0.018501		814.753	0.0116321		814.753	0.037795		814.753	-0.00088619										814.753	-0.0233329		814.753	0.0182663		814.753	0.0165799		814.753	0.00498387
	815.498	0.00515672		815.498	0.0391509		815.498	0.0219056		815.498	0.0188496		815.498	0.0115149		815.498	0.0379264		815.498	-0.00070413										815.498	-0.0230512		815.498	0.0184897		815.498	0.0162187		815.498	0.00526756
	816.244	0.00507978		816.244	0.0394057		816.244	0.0216783		816.244	0.0193022		816.244	0.0115782		816.244	0.0379014		816.244	-0.00021688										816.244	-0.0229416		816.244	0.0188389		816.244	0.0159974		816.244	0.00544746
	816.989	0.00453526		816.989	0.038816		816.989	0.0211308		816.989	0.020012		816.989	0.0121615		816.989	0.0374036		816.989	0.00032803										816.989	-0.0231019		816.989	0.0186726		816.989	0.0164165		816.989	0.00532943
	817.734	0.00422212		817.734	0.0382407		817.734	0.0205865		817.734	0.0205039		817.734	0.0128718		817.734	0.0373234		817.734	0.00108794										817.734	-0.023853		817.734	0.0184983		817.734	0.0173635		817.734	0.00522526
	818.479	0.00366111		818.479	0.038415		818.479	0.020217		818.479	0.0205211		818.479	0.0135292		818.479	0.0373719		818.479	0.00132349										818.479	-0.0240237		818.479	0.0183462		818.479	0.0175707		818.479	0.0057095
	819.224	0.00366548		819.224	0.0392927		819.224	0.0202945		819.224	0.020716		819.224	0.0141737		819.224	0.0373864		819.224	0.00131874										819.224	-0.0240762		819.224	0.0179142		819.224	0.0177664		819.224	0.00625621
	819.969	0.00429488		819.969	0.0403347		819.969	0.0203046		819.969	0.0208167		819.969	0.0142381		819.969	0.037163		819.969	0.00105777										819.969	-0.0239233		819.969	0.0172641		819.969	0.0175827		819.969	0.00650269
	820.714	0.00487779		820.714	0.0405279		820.714	0.020505		820.714	0.0207777		820.714	0.0141541		820.714	0.0367659		820.714	0.00039422										820.714	-0.0234949		820.714	0.0168541		820.714	0.0173464		820.714	0.00656321
	821.459	0.0050218		821.459	0.040487		821.459	0.0208721		821.459	0.0207626		821.459	0.0140651		821.459	0.0362397		821.459	7.074e-05										821.459	-0.0233055		821.459	0.0167473		821.459	0.0170464		821.459	0.0070643
	822.203	0.00527026		822.203	0.0413941		822.203	0.0210585		822.203	0.0203563		822.203	0.0134399		822.203	0.0360043		822.203	8.532e-05										822.203	-0.023002		822.203	0.0174458		822.203	0.0169641		822.203	0.00777708
	822.948	0.00547855		822.948	0.0423424		822.948	0.0212914		822.948	0.0199544		822.948	0.0126815		822.948	0.0357237		822.948	0.0001144										822.948	-0.0223872		822.948	0.0184451		822.948	0.0161726		822.948	0.00836501
	823.692	0.00522884		823.692	0.0422682		823.692	0.021341		823.692	0.0199838		823.692	0.0118302		823.692	0.0358791		823.692	0.00011395										823.692	-0.0219847		823.692	0.0188181		823.692	0.0151398		823.692	0.00875725
	824.437	0.00487478		824.437	0.0417527		824.437	0.0207371		824.437	0.0198856		824.437	0.0110245		824.437	0.0358254		824.437	0.00035101										824.437	-0.0214544		824.437	0.0190923		824.437	0.0143489		824.437	0.00888704
	825.181	0.00506497		825.181	0.0407468		825.181	0.020108		825.181	0.0198854		825.181	0.0105657		825.181	0.0358167		825.181	0.00070845										825.181	-0.0215092		825.181	0.0193415		825.181	0.0142986		825.181	0.00895518
	825.926	0.00454556		825.926	0.0404054		825.926	0.0193229		825.926	0.0195602		825.926	0.0102173		825.926	0.0356513		825.926	0.00089637										825.926	-0.0219155		825.926	0.0196848		825.926	0.0145461		825.926	0.00880529
	826.67	0.0039273		826.67	0.0407691		826.67	0.0191537		826.67	0.0192018		826.67	0.0104521		826.67	0.0356139		826.67	0.00097335										826.67	-0.0221495		826.67	0.0195399		826.67	0.0142928		826.67	0.00845939
	827.414	0.00379572		827.414	0.0408012		827.414	0.0195404		827.414	0.0192759		827.414	0.0112663		827.414	0.035901		827.414	0.0013723										827.414	-0.02239		827.414	0.0191298		827.414	0.0139889		827.414	0.00849786
	828.158	0.00352773		828.158	0.0405414		828.158	0.0200298		828.158	0.0195469		828.158	0.012239		828.158	0.0359808		828.158	0.00202385										828.158	-0.0223692		828.158	0.0187987		828.158	0.0143124		828.158	0.00839714
	828.902	0.00346338		828.902	0.0407024		828.902	0.0208211		828.902	0.019495		828.902	0.0129616		828.902	0.0358194		828.902	0.00229636										828.902	-0.0223274		828.902	0.018804		828.902	0.0148805		828.902	0.00814521
	829.646	0.00412875		829.646	0.0408011		829.646	0.0215964		829.646	0.0194664		829.646	0.0132989		829.646	0.035979		829.646	0.00236345										829.646	-0.0226612		829.646	0.0184691		829.646	0.0149248		829.646	0.00805587
	830.39	0.0041615		830.39	0.0410164		830.39	0.0218391		830.39	0.0192218		830.39	0.0135187		830.39	0.0358451		830.39	0.00242954										830.39	-0.0229537		830.39	0.0178214		830.39	0.0143803		830.39	0.00788433
	831.133	0.00463649		831.133	0.0411015		831.133	0.0223332		831.133	0.0194725		831.133	0.0139403		831.133	0.0357205		831.133	0.0024521										831.133	-0.023614		831.133	0.0173997		831.133	0.0134947		831.133	0.00766177
	831.877	0.00578511		831.877	0.0408595		831.877	0.0225219		831.877	0.0196154		831.877	0.0138437		831.877	0.0359142		831.877	0.00215115										831.877	-0.0241295		831.877	0.0174708		831.877	0.0129936		831.877	0.00682588
	832.621	0.00638653		832.621	0.0409205		832.621	0.0226892		832.621	0.0191882		832.621	0.0133964		832.621	0.0361733		832.621	0.00140014										832.621	-0.0244723		832.621	0.0175933		832.621	0.0124724		832.621	0.00625664
	833.364	0.00654296		833.364	0.0413649		833.364	0.0228748		833.364	0.0191095		833.364	0.0132541		833.364	0.0366469		833.364	0.00046673										833.364	-0.0249807		833.364	0.0170978		833.364	0.0116585		833.364	0.00620833
	834.107	0.00748249		834.107	0.0415638		834.107	0.0225551		834.107	0.0192301		834.107	0.0135191		834.107	0.0369565		834.107	0.00026866										834.107	-0.0249268		834.107	0.0165823		834.107	0.0111113		834.107	0.00605453
	834.851	0.00767874		834.851	0.0412103		834.851	0.0220369		834.851	0.0192268		834.851	0.0137468		834.851	0.0369718		834.851	-0.00010832										834.851	-0.0246696		834.851	0.0163346		834.851	0.0109697		834.851	0.00594317
	835.594	0.00763966		835.594	0.0408967		835.594	0.0215501		835.594	0.0195098		835.594	0.0140181		835.594	0.0371959		835.594	-0.00052751										835.594	-0.0240317		835.594	0.0165477		835.594	0.0109155		835.594	0.00611528
	836.337	0.00832908		836.337	0.0400304		836.337	0.0208755		836.337	0.0194456		836.337	0.0141984		836.337	0.0375885		836.337	-0.00049318										836.337	-0.0227155		836.337	0.016431		836.337	0.0112763		836.337	0.00640967
	837.08	0.00833001		837.08	0.0389125		837.08	0.0201587		837.08	0.0195361		837.08	0.0141671		837.08	0.0380286		837.08	-0.00040442										837.08	-0.0218455		837.08	0.0161499		837.08	0.0114491		837.08	0.00750164
	837.823	0.00818324		837.823	0.037826		837.823	0.0191684		837.823	0.0198705		837.823	0.0146815		837.823	0.0380166		837.823	-0.0001341										837.823	-0.0215403		837.823	0.0161387		837.823	0.0118142		837.823	0.00833013
	838.566	0.00836878		838.566	0.0362841		838.566	0.0181023		838.566	0.019914		838.566	0.0155508		838.566	0.0376785		838.566	0.00057146										838.566	-0.0211114		838.566	0.0166811		838.566	0.0122186		838.566	0.00847771
	839.309	0.00729582		839.309	0.0353972		839.309	0.0168694		839.309	0.0197052		839.309	0.0164761		839.309	0.0374229		839.309	0.00114213										839.309	-0.0214434		839.309	0.0172868		839.309	0.0122799		839.309	0.00893063
	840.052	0.00644926		840.052	0.0356222		840.052	0.0160024		840.052	0.0195074		840.052	0.0171695		840.052	0.0373246		840.052	0.00169903										840.052	-0.0216966		840.052	0.0178361		840.052	0.0118499		840.052	0.00913021
	840.795	0.00656909		840.795	0.0358396		840.795	0.0155279		840.795	0.0190913		840.795	0.0170881		840.795	0.037228		840.795	0.00207986										840.795	-0.0223249		840.795	0.0182547		840.795	0.0112971		840.795	0.00917741
	841.537	0.00562068		841.537	0.036388		841.537	0.0154785		841.537	0.0191293		841.537	0.0165736		841.537	0.0372114		841.537	0.00240311										841.537	-0.0236038		841.537	0.0190519		841.537	0.0105068		841.537	0.00934081
	842.28	0.00476032		842.28	0.037313		842.28	0.0158503		842.28	0.0195532		842.28	0.0167339		842.28	0.037046		842.28	0.0021814										842.28	-0.0248703		842.28	0.0198504		842.28	0.0103507		842.28	0.00905799
	843.022	0.0051248		843.022	0.0377987		843.022	0.0163286		843.022	0.0197092		843.022	0.0166899		843.022	0.0370466		843.022	0.00182421										843.022	-0.0257369		843.022	0.0197775		843.022	0.0105514		843.022	0.00824561
	843.765	0.00498494		843.765	0.0384302		843.765	0.0163953		843.765	0.0192656		843.765	0.0159533		843.765	0.0370692		843.765	0.00129968										843.765	-0.0265896		843.765	0.0193843		843.765	0.0111842		843.765	0.00756888
	844.507	0.00540133		844.507	0.0385464		844.507	0.0168892		844.507	0.0190716		844.507	0.0148244		844.507	0.0366819		844.507	0.00104823										844.507	-0.0269192		844.507	0.0191507		844.507	0.0119474		844.507	0.00672618
	845.249	0.00623059		845.249	0.0383718		845.249	0.0178718		845.249	0.0194006		845.249	0.0142938		845.249	0.0362818		845.249	0.00131131										845.249	-0.0268699		845.249	0.0190501		845.249	0.0129877		845.249	0.00659766
	845.991	0.00560607		845.991	0.0384293		845.991	0.0189078		845.991	0.0201717		845.991	0.0145324		845.991	0.0355819		845.991	0.00199943										845.991	-0.0262955		845.991	0.0193505		845.991	0.0138562		845.991	0.00667754
	846.733	0.00548304		846.733	0.038264		846.733	0.0191811		846.733	0.0205743		846.733	0.0154521		846.733	0.0348724		846.733	0.00276748										846.733	-0.025324		846.733	0.0192837		846.733	0.0148123		846.733	0.00656344
	847.475	0.00565038		847.475	0.0379874		847.475	0.0186628		847.475	0.0201025		847.475	0.0160056		847.475	0.0344544		847.475	0.00372965										847.475	-0.0239504		847.475	0.0192349		847.475	0.0156291		847.475	0.00649124
	848.217	0.00512878		848.217	0.038073		848.217	0.0178588		848.217	0.0197031		848.217	0.0163398		848.217	0.0344317		848.217	0.00451892										848.217	-0.0226125		848.217	0.0193968		848.217	0.0165093		848.217	0.00656009
	848.959	0.00639934		848.959	0.0385048		848.959	0.0174753		848.959	0.020004		848.959	0.0168668		848.959	0.0349639		848.959	0.00486391										848.959	-0.0212874		848.959	0.019372		848.959	0.0171551		848.959	0.00653925
	849.701	0.00744195		849.701	0.039449		849.701	0.0172726		849.701	0.0204157		849.701	0.0175667		849.701	0.0352686		849.701	0.00448393										849.701	-0.0205773		849.701	0.0191742		849.701	0.0173425		849.701	0.0066844
	850.443	0.00780742		850.443	0.0402635		850.443	0.0168198		850.443	0.0203833		850.443	0.017234		850.443	0.0354303		850.443	0.00346016										850.443	-0.0206441		850.443	0.0191985		850.443	0.0173534		850.443	0.0065086
	851.184	0.00876202		851.184	0.0405325		851.184	0.0166513		851.184	0.0202923		851.184	0.0166922		851.184	0.0361301		851.184	0.00229383										851.184	-0.0211816		851.184	0.019015		851.184	0.0179064		851.184	0.00610334
	851.926	0.00894786		851.926	0.0411643		851.926	0.0172122		851.926	0.0204185		851.926	0.0159041		851.926	0.0367109		851.926	0.00129559										851.926	-0.0217206		851.926	0.0194695		851.926	0.0183382		851.926	0.00554437
	852.667	0.00886146		852.667	0.0418561		852.667	0.0184482		852.667	0.0208058		852.667	0.0152122		852.667	0.0368749		852.667	0.00064351										852.667	-0.0221878		852.667	0.020301		852.667	0.0180043		852.667	0.00533993
	853.408	0.00858838		853.408	0.0422737		853.408	0.019793		853.408	0.0211115		853.408	0.0148111		853.408	0.0363655		853.408	0.00080588										853.408	-0.0229567		853.408	0.0210061		853.408	0.0171663		853.408	0.00515419
	854.15	0.00665298		854.15	0.0421447		854.15	0.0204181		854.15	0.0211172		854.15	0.0141764		854.15	0.0354981		854.15	0.00162518										854.15	-0.0239592		854.15	0.0214873		854.15	0.0160448		854.15	0.0052282
	854.891	0.00571283		854.891	0.0414628		854.891	0.0201958		854.891	0.0208941		854.891	0.0132076		854.891	0.0351204		854.891	0.00262377										854.891	-0.0246131		854.891	0.0222938		854.891	0.0153005		854.891	0.00505767
	855.632	0.00514538		855.632	0.040763		855.632	0.0199623		855.632	0.0206708		855.632	0.0128405		855.632	0.0352472		855.632	0.00369671										855.632	-0.0251283		855.632	0.0230103		855.632	0.0144415		855.632	0.00490823
	856.373	0.00432411		856.373	0.0406631		856.373	0.0197989		856.373	0.0204388		856.373	0.0125268		856.373	0.0352484		856.373	0.00482766										856.373	-0.0254953		856.373	0.0230205		856.373	0.0133162		856.373	0.00544601
	857.114	0.00478607		857.114	0.0402273		857.114	0.0195279		857.114	0.0198422		857.114	0.0121262		857.114	0.0350607		857.114	0.0056439										857.114	-0.025547		857.114	0.0218733		857.114	0.0124284		857.114	0.00606911
	857.855	0.00475284		857.855	0.0393383		857.855	0.0188899		857.855	0.0191246		857.855	0.0113768		857.855	0.0348621		857.855	0.0064309										857.855	-0.0254269		857.855	0.0203597		857.855	0.0121111		857.855	0.00609485
	858.596	0.00448476		858.596	0.0386701		858.596	0.0184339		858.596	0.01864		858.596	0.0101716		858.596	0.0348887		858.596	0.00645082										858.596	-0.0252396		858.596	0.0190108		858.596	0.0119862		858.596	0.00647039
	859.336	0.00481152		859.336	0.0384471		859.336	0.0185819		859.336	0.0183234		859.336	0.00891433		859.336	0.0350503		859.336	0.00603371										859.336	-0.0250968		859.336	0.0182173		859.336	0.012298		859.336	0.00683193
	860.077	0.00373941		860.077	0.0388065		860.077	0.0192152		860.077	0.0178815		860.077	0.00817175		860.077	0.0354128		860.077	0.00591293										860.077	-0.0250521		860.077	0.0172396		860.077	0.0125373		860.077	0.00710249
	860.817	0.00356245		860.817	0.0392067		860.817	0.0196034		860.817	0.0178725		860.817	0.00791984		860.817	0.0353445		860.817	0.00587051										860.817	-0.0247847		860.817	0.0165512		860.817	0.0130393		860.817	0.00705152
	861.558	0.00397892		861.558	0.0389737		861.558	0.0193087		861.558	0.0177391		861.558	0.00780517		861.558	0.0349663		861.558	0.00527553										861.558	-0.0244966		861.558	0.0161984		861.558	0.0137569		861.558	0.00686028
	862.298	0.00297055		862.298	0.038653		862.298	0.0187691		862.298	0.0179152		862.298	0.00816029		862.298	0.0349197		862.298	0.00449175										862.298	-0.024491		862.298	0.0163797		862.298	0.0144255		862.298	0.00688408
	863.039	0.00290707		863.039	0.0381343		863.039	0.0187472		863.039	0.0184944		863.039	0.00889816		863.039	0.0352427		863.039	0.00333248										863.039	-0.0249269		863.039	0.0162838		863.039	0.0149539		863.039	0.00742645
	863.779	0.00239277		863.779	0.0376438		863.779	0.018846		863.779	0.0189329		863.779	0.00983353		863.779	0.0353895		863.779	0.00253231										863.779	-0.0253541		863.779	0.0164122		863.779	0.014862		863.779	0.00779306
	864.519	0.00220129		864.519	0.0369368		864.519	0.018823		864.519	0.0189728		864.519	0.0107055		864.519	0.0357383		864.519	0.0016953										864.519	-0.0251972		864.519	0.0165567		864.519	0.0145804		864.519	0.00781998
	865.259	0.00320063		865.259	0.0360544		865.259	0.0190835		865.259	0.0191407		865.259	0.0112255		865.259	0.0359175		865.259	0.00084281										865.259	-0.0247487		865.259	0.0165824		865.259	0.014476		865.259	0.00782414
	865.999	0.00263868		865.999	0.0355154		865.999	0.0196152		865.999	0.0191109		865.999	0.0113359		865.999	0.0360576		865.999	4.876e-05										865.999	-0.0244317		865.999	0.0161674		865.999	0.0143345		865.999	0.00790376
	866.739	0.00263501		866.739	0.0353549		866.739	0.0208643		866.739	0.0194041		866.739	0.0116229		866.739	0.0363589		866.739	-0.00014464										866.739	-0.0238256		866.739	0.0161311		866.739	0.0138328		866.739	0.00785051
	867.479	0.00300942		867.479	0.0352836		867.479	0.0222142		867.479	0.0200561		867.479	0.0119226		867.479	0.0362727		867.479	-3.96e-06										867.479	-0.0238772		867.479	0.0162547		867.479	0.0129432		867.479	0.00758972
	868.219	0.00324083		868.219	0.0361141		868.219	0.0226287		868.219	0.0205554		868.219	0.0120821		868.219	0.0359433		868.219	0.00049523										868.219	-0.0245265		868.219	0.0171054		868.219	0.0119097		868.219	0.00712569
	868.958	0.00486256		868.958	0.0370337		868.958	0.0226391		868.958	0.0213837		868.958	0.0118474		868.958	0.0357257		868.958	0.00068051										868.958	-0.0249006		868.958	0.017698		868.958	0.0114722		868.958	0.00649121
	869.698	0.00491985		869.698	0.0383553		869.698	0.0224726		869.698	0.0224934		869.698	0.0120635		869.698	0.0352643		869.698	0.00110979										869.698	-0.0254068		869.698	0.0176935		869.698	0.0114701		869.698	0.00581966
	870.437	0.00445315		870.437	0.0393927		870.437	0.0220717		870.437	0.0235001		870.437	0.0125913		870.437	0.034918		870.437	0.00116267										870.437	-0.0260266		870.437	0.0173646		870.437	0.0111573		870.437	0.00539839
	871.177	0.00455086		871.177	0.0391873		871.177	0.0212645		871.177	0.0238217		871.177	0.0132531		871.177	0.0345633		871.177	0.00138621										871.177	-0.0265502		871.177	0.0170374		871.177	0.010454		871.177	0.00517198
	871.916	0.00416605		871.916	0.0387219		871.916	0.0204788		871.916	0.0239204		871.916	0.0135325		871.916	0.0342227		871.916	0.00127954										871.916	-0.0271917		871.916	0.0168376		871.916	0.0101569		871.916	0.00457697
	872.655	0.0050364		872.655	0.038844		872.655	0.0198583		872.655	0.0238141		872.655	0.0135861		872.655	0.0342988		872.655	0.00071641										872.655	-0.0269688		872.655	0.0166408		872.655	0.0102427		872.655	0.00473899
	873.395	0.00517049		873.395	0.0393109		873.395	0.019641		873.395	0.0236478		873.395	0.0137048		873.395	0.0344385		873.395	-0.00012968										873.395	-0.0259664		873.395	0.0164402		873.395	0.0107456		873.395	0.00472808
	874.134	0.00507779		874.134	0.0396434		874.134	0.0197146		874.134	0.0232219		874.134	0.0142965		874.134	0.0348603		874.134	-0.00100489										874.134	-0.0252112		874.134	0.0166083		874.134	0.0115722		874.134	0.00443722
	874.873	0.00546524		874.873	0.0393428		874.873	0.0202777		874.873	0.0230666		874.873	0.0143065		874.873	0.0350413		874.873	-0.00188113										874.873	-0.0251173		874.873	0.017229		874.873	0.0125517		874.873	0.00438634
	875.612	0.0056831		875.612	0.0395271		875.612	0.0209217		875.612	0.0229322		875.612	0.0140607		875.612	0.0348164		875.612	-0.00220428										875.612	-0.0250391		875.612	0.0181011		875.612	0.0132912		875.612	0.00456681
	876.35	0.00636939		876.35	0.0410628		876.35	0.0214783		876.35	0.0229889		876.35	0.0136707		876.35	0.0347913		876.35	-0.00253613										876.35	-0.0250588		876.35	0.0189682		876.35	0.0144615		876.35	0.00501731
	877.089	0.00592773		877.089	0.0428627		877.089	0.0210386		877.089	0.0224191		877.089	0.0136495		877.089	0.034792		877.089	-0.00264064										877.089	-0.0246283		877.089	0.019019		877.089	0.0154156		877.089	0.00626946
	877.828	0.0052958		877.828	0.0439105		877.828	0.0204208		877.828	0.0211764		877.828	0.0139461		877.828	0.0345657		877.828	-0.00232588										877.828	-0.024342		877.828	0.01835		877.828	0.0159196		877.828	0.00715963
	878.567	0.00500119		878.567	0.0439198		878.567	0.0198426		878.567	0.0194982		878.567	0.0143499		878.567	0.034439		878.567	-0.0018623										878.567	-0.0244208		878.567	0.0172647		878.567	0.0162526		878.567	0.00784422
	879.305	0.00467353		879.305	0.0439772		879.305	0.0193177		879.305	0.0179398		879.305	0.0147794		879.305	0.034302		879.305	-0.00129436										879.305	-0.0245779		879.305	0.0160133		879.305	0.0157703		879.305	0.00860115
	880.044	0.00523989		880.044	0.044456		880.044	0.0183714		880.044	0.0160849		880.044	0.0153548		880.044	0.0340932		880.044	-0.00091792										880.044	-0.0243655		880.044	0.0149331		880.044	0.01489		880.044	0.00936498
	880.782	0.00549086		880.782	0.044313		880.782	0.0174204		880.782	0.0149025		880.782	0.0161008		880.782	0.0340557		880.782	-0.00081659										880.782	-0.0245704		880.782	0.014201		880.782	0.0146518		880.782	0.00971545
	881.52	0.00609096		881.52	0.0437306		881.52	0.0169974		881.52	0.0142631		881.52	0.0169988		881.52	0.0340301		881.52	-0.00039004										881.52	-0.0246114		881.52	0.0141432		881.52	0.014518		881.52	0.00959054
	882.258	0.00708542		882.258	0.0429206		882.258	0.0174013		882.258	0.0145843		882.258	0.0175246		882.258	0.0340654		882.258	0.00034542										882.258	-0.0247968		882.258	0.0147781		882.258	0.0141635		882.258	0.00882213
	882.997	0.00756426		882.997	0.0425197		882.997	0.0175628		882.997	0.0152868		882.997	0.0175804		882.997	0.0342843		882.997	0.00071827										882.997	-0.0247645		882.997	0.0153437		882.997	0.0140001		882.997	0.00833936
	883.735	0.00778331		883.735	0.0424406		883.735	0.0175777		883.735	0.0164004		883.735	0.0171763		883.735	0.0343694		883.735	0.00112111										883.735	-0.0245013		883.735	0.0155117		883.735	0.0136097		883.735	0.0082065
	884.473	0.00736463		884.473	0.042212		884.473	0.0177161		884.473	0.0180645		884.473	0.0161979		884.473	0.0339453		884.473	0.00159851										884.473	-0.024286		884.473	0.0159981		884.473	0.0138654		884.473	0.00828282
	885.211	0.00737021		885.211	0.0418479		885.211	0.0179584		885.211	0.0198554		885.211	0.015235		885.211	0.0339633		885.211	0.00184551										885.211	-0.0242282		885.211	0.0164852		885.211	0.0142631		885.211	0.00827167
	885.948	0.00717893		885.948	0.0415736		885.948	0.0182589		885.948	0.0213602		885.948	0.0145965		885.948	0.0341113		885.948	0.00239183										885.948	-0.0239728		885.948	0.0169458		885.948	0.0145886		885.948	0.00835559
	886.686	0.00667091		886.686	0.0410695		886.686	0.0183309		886.686	0.0227735		886.686	0.0140845		886.686	0.0342491		886.686	0.00253001										886.686	-0.0235798		886.686	0.0170244		886.686	0.0147273		886.686	0.00876517
	887.424	0.00664207		887.424	0.0404946		887.424	0.0181715		887.424	0.0237419		887.424	0.0137244		887.424	0.0341442		887.424	0.00188957										887.424	-0.0234072		887.424	0.0171007		887.424	0.0147883		887.424	0.00929585
	888.161	0.00642898		888.161	0.0401755		888.161	0.018208		888.161	0.0248679		888.161	0.0135332		888.161	0.0339081		888.161	0.00163859										888.161	-0.0234808		888.161	0.0176758		888.161	0.0149234		888.161	0.0091464
	888.899	0.00688716		888.899	0.040039		888.899	0.0182057		888.899	0.0257221		888.899	0.013643		888.899	0.0337305		888.899	0.00140567										888.899	-0.023493		888.899	0.0184485		888.899	0.0149413		888.899	0.00901673
	889.636	0.00672719		889.636	0.0398605		889.636	0.0183209		889.636	0.0255831		889.636	0.0145153		889.636	0.0336932		889.636	0.00124364										889.636	-0.023301		889.636	0.0189604		889.636	0.0144286		889.636	0.00878521
	890.374	0.00650215		890.374	0.0394993		890.374	0.0188929		890.374	0.0256845		890.374	0.0158133		890.374	0.0340713		890.374	0.00126877										890.374	-0.0231468		890.374	0.0197465		890.374	0.0135046		890.374	0.00845437
	891.111	0.00618202		891.111	0.039249		891.111	0.0195186		891.111	0.0256824		891.111	0.0168199		891.111	0.0343823		891.111	0.00145052										891.111	-0.0226474		891.111	0.0207118		891.111	0.0125075		891.111	0.0080467
	891.848	0.0059066		891.848	0.0395635		891.848	0.0197005		891.848	0.0254482		891.848	0.0171382		891.848	0.0343574		891.848	0.00150694										891.848	-0.0222183		891.848	0.0212058		891.848	0.0114879		891.848	0.00740559
	892.585	0.00535244		892.585	0.0400772		892.585	0.0197579		892.585	0.0250744		892.585	0.0172953		892.585	0.03434		892.585	0.00221925										892.585	-0.0218945		892.585	0.0210658		892.585	0.0111695		892.585	0.00702069
	893.322	0.00454704		893.322	0.040238		893.322	0.0193704		893.322	0.0242372		893.322	0.0169735		893.322	0.0345918		893.322	0.00231662										893.322	-0.0216654		893.322	0.0211229		893.322	0.0107336		893.322	0.00673695
	894.059	0.0038069		894.059	0.0402677		894.059	0.0191671		894.059	0.0235394		894.059	0.0161864		894.059	0.0348055		894.059	0.00204042										894.059	-0.0214975		894.059	0.0214349		894.059	0.0106266		894.059	0.00629574
	894.796	0.00328259		894.796	0.0403777		894.796	0.0185922		894.796	0.0226992		894.796	0.0150681		894.796	0.0350758		894.796	0.00135157										894.796	-0.021317		894.796	0.0221343		894.796	0.0105336		894.796	0.00577287
	895.533	0.00286545		895.533	0.0405217		895.533	0.0177932		895.533	0.0215855		895.533	0.0141749		895.533	0.03483		895.533	0.00103224										895.533	-0.0212931		895.533	0.0225999		895.533	0.010339		895.533	0.00559572
	896.269	0.0027377		896.269	0.0403368		896.269	0.0172306		896.269	0.0204518		896.269	0.013086		896.269	0.0343939		896.269	0.00030054										896.269	-0.0219288		896.269	0.0223317		896.269	0.0100557		896.269	0.0051894
	897.006	0.00254828		897.006	0.0395328		897.006	0.0173992		897.006	0.0198335		897.006	0.0124109		897.006	0.0340409		897.006	-0.00013318										897.006	-0.0224998		897.006	0.0218392		897.006	0.0100688		897.006	0.00491261
	897.742	0.00218725		897.742	0.0395288		897.742	0.0176785		897.742	0.0192967		897.742	0.0117702		897.742	0.0338616		897.742	-0.00063494										897.742	-0.0227992		897.742	0.0221041		897.742	0.00956671		897.742	0.00443564
	898.479	0.0023338		898.479	0.0399324		898.479	0.0184586		898.479	0.0193034		898.479	0.0117494		898.479	0.0337099		898.479	-0.0007342										898.479	-0.0234169		898.479	0.0221536		898.479	0.00936032		898.479	0.00446796
	899.215	0.00247516		899.215	0.0403519		899.215	0.0192851		899.215	0.0191842		899.215	0.0124479		899.215	0.0337073		899.215	-0.00036293										899.215	-0.0240869		899.215	0.0218944		899.215	0.00923348		899.215	0.00457069
	899.951	0.00247996		899.951	0.040545		899.951	0.0200948		899.951	0.0193772		899.951	0.0133732		899.951	0.0337653		899.951	-7.134e-05										899.951	-0.0251437		899.951	0.0207673		899.951	0.00946469		899.951	0.00474091
	900.688	0.00230817		900.688	0.0412042		900.688	0.0208015		900.688	0.0195465		900.688	0.0136138		900.688	0.0336636		900.688	-9.205e-05										900.688	-0.026158		900.688	0.0193392		900.688	0.00998896		900.688	0.00516029
	901.424	0.00171469		901.424	0.0420569		901.424	0.021149		901.424	0.0199041		901.424	0.0140865		901.424	0.0332885		901.424	0.00013008										901.424	-0.0265967		901.424	0.018089		901.424	0.0109194		901.424	0.00596521
	902.16	0.00127499		902.16	0.042634		902.16	0.020918		902.16	0.0198631		902.16	0.0144283		902.16	0.0332983		902.16	0.00097279										902.16	-0.0269973		902.16	0.0176749		902.16	0.0117418		902.16	0.00691526
	902.896	0.00091946		902.896	0.0421624		902.896	0.0205545		902.896	0.0196551		902.896	0.0147002		902.896	0.0330864		902.896	0.0019442										902.896	-0.0272545		902.896	0.0171624		902.896	0.0127977		902.896	0.00766769
	903.632	0.00098055		903.632	0.0415093		903.632	0.0202452		903.632	0.0192504		903.632	0.0148039		903.632	0.032714		903.632	0.0026998										903.632	-0.0270296		903.632	0.0164473		903.632	0.0137858		903.632	0.00767655
	904.367	0.00116344		904.367	0.0407182		904.367	0.0202535		904.367	0.0193916		904.367	0.0145472		904.367	0.0321445		904.367	0.00302136										904.367	-0.0269906		904.367	0.0160107		904.367	0.0146875		904.367	0.00804824
	905.103	0.00209834		905.103	0.0400675		905.103	0.0202954		905.103	0.0194528		905.103	0.0138813		905.103	0.0317646		905.103	0.00363695										905.103	-0.026837		905.103	0.0162542		905.103	0.0153449		905.103	0.0084857
	905.839	0.00269419		905.839	0.0386631		905.839	0.0202328		905.839	0.019627		905.839	0.0134913		905.839	0.0313146		905.839	0.00380867										905.839	-0.026642		905.839	0.0167352		905.839	0.015696		905.839	0.00884914
	906.574	0.00370343		906.574	0.0376598		906.574	0.0199479		906.574	0.0194715		906.574	0.0135052		906.574	0.0312751		906.574	0.00349084										906.574	-0.0265632		906.574	0.0173761		906.574	0.0158953		906.574	0.00909246
	907.31	0.00451424		907.31	0.03751		907.31	0.0199139		907.31	0.019423		907.31	0.0138774		907.31	0.0310278		907.31	0.00202896										907.31	-0.0264359		907.31	0.0173784		907.31	0.0159994		907.31	0.00873388
	908.045	0.00486816		908.045	0.0375509		908.045	0.0195511		908.045	0.0196042		908.045	0.0146073		908.045	0.0308883		908.045	0.00044598										908.045	-0.0261313		908.045	0.0168727		908.045	0.0158613		908.045	0.00803366
	908.78	0.00499922		908.78	0.0373886		908.78	0.0190549		908.78	0.0198532		908.78	0.0152		908.78	0.0311521		908.78	-0.00053121										908.78	-0.0261342		908.78	0.0164537		908.78	0.0154832		908.78	0.00745522
	909.516	0.00443321		909.516	0.0368545		909.516	0.0177738		909.516	0.0195449		909.516	0.0156774		909.516	0.0315758		909.516	-0.0010809										909.516	-0.0263375		909.516	0.0162415		909.516	0.0146474		909.516	0.00635873
	910.251	0.00476786		910.251	0.036378		910.251	0.0163204		910.251	0.0193294		910.251	0.016055		910.251	0.0322912		910.251	-0.00151045										910.251	-0.0259645		910.251	0.0161448		910.251	0.0137494		910.251	0.00557004
	910.986	0.00453101		910.986	0.0367411		910.986	0.0154587		910.986	0.01936		910.986	0.0161739		910.986	0.0328339		910.986	-0.00157588										910.986	-0.0248534		910.986	0.0162762		910.986	0.0135391		910.986	0.00479625
	911.721	0.00492455		911.721	0.0370465		911.721	0.0147945		911.721	0.0196226		911.721	0.0161695		911.721	0.0331273		911.721	-0.00156718										911.721	-0.0234665		911.721	0.0168294		911.721	0.013177		911.721	0.00423728
	912.456	0.00545205		912.456	0.0369213		912.456	0.0148018		912.456	0.0196662		912.456	0.0154231		912.456	0.0332135		912.456	-0.00125725										912.456	-0.0226113		912.456	0.0177082		912.456	0.0129509		912.456	0.00388554
	913.19	0.00637284		913.19	0.0371383		913.19	0.0156759		913.19	0.0197446		913.19	0.0143171		913.19	0.0331109		913.19	-0.00121884										913.19	-0.0223816		913.19	0.0188778		913.19	0.0127904		913.19	0.00393305
	913.925	0.00732324		913.925	0.0376034		913.925	0.0163403		913.925	0.0200309		913.925	0.0128973		913.925	0.0329284		913.925	-0.00124215										913.925	-0.0224715		913.925	0.0199603		913.925	0.012911		913.925	0.00414592
	914.66	0.00760841		914.66	0.0387954		914.66	0.0172634		914.66	0.0207628		914.66	0.0118071		914.66	0.0326799		914.66	-0.0012351										914.66	-0.0222711		914.66	0.0204706		914.66	0.0132712		914.66	0.00457317
	915.394	0.00790025		915.394	0.0401437		915.394	0.0182294		915.394	0.0215288		915.394	0.0106952		915.394	0.0325935		915.394	-0.00095775										915.394	-0.0225811		915.394	0.0201383		915.394	0.013569		915.394	0.00497255
	916.129	0.00764839		916.129	0.0410657		916.129	0.0196757		916.129	0.0225714		916.129	0.0102574		916.129	0.0330759		916.129	-0.00080074										916.129	-0.0234508		916.129	0.0200563		916.129	0.0131931		916.129	0.00516825
	916.863	0.00775494		916.863	0.0416888		916.863	0.0211158		916.863	0.0233635		916.863	0.010006		916.863	0.0337732		916.863	-0.00072436										916.863	-0.0246858		916.863	0.0193783		916.863	0.0129673		916.863	0.00529821
	917.598	0.00679912		917.598	0.0422592		917.598	0.0219227		917.598	0.024084		917.598	0.0102728		917.598	0.0341828		917.598	-0.00047051										917.598	-0.0256436		917.598	0.0186074		917.598	0.0128045		917.598	0.00588759
	918.332	0.00671375		918.332	0.0430348		918.332	0.0221573		918.332	0.0246354		918.332	0.010801		918.332	0.0347294		918.332	0.00011458										918.332	-0.0260157		918.332	0.0178245		918.332	0.012944		918.332	0.00664167
	919.066	0.00580268		919.066	0.0432955		919.066	0.0226255		919.066	0.0252661		919.066	0.0117043		919.066	0.0348621		919.066	0.00036183										919.066	-0.0258647		919.066	0.0176688		919.066	0.0132006		919.066	0.00744435
	919.8	0.00591773		919.8	0.0433489		919.8	0.0233303		919.8	0.0255847		919.8	0.0127201		919.8	0.0352214		919.8	7.776e-05										919.8	-0.025574		919.8	0.0179164		919.8	0.0138953		919.8	0.00797272
	920.534	0.00513922		920.534	0.0430247		920.534	0.0238584		920.534	0.0258743		920.534	0.0138394		920.534	0.0349303		920.534	-0.0001457										920.534	-0.025266		920.534	0.0185091		920.534	0.0149998		920.534	0.00807912
	921.268	0.00448569		921.268	0.0429794		921.268	0.0232168		921.268	0.0252299		921.268	0.0143077		921.268	0.0345654		921.268	-3.47e-05										921.268	-0.0248625		921.268	0.0183217		921.268	0.0164098		921.268	0.00786391
	922.002	0.0042015		922.002	0.0432158		922.002	0.0224686		922.002	0.0246383		922.002	0.0143462		922.002	0.0340417		922.002	-0.00014099										922.002	-0.0241894		922.002	0.0179091		922.002	0.0172014		922.002	0.00710975
	922.736	0.003813		922.736	0.0435201		922.736	0.0220474		922.736	0.0246121		922.736	0.0146387		922.736	0.0341984		922.736	-0.0004641										922.736	-0.0234843		922.736	0.0179787		922.736	0.017453		922.736	0.00612704
	923.469	0.00375441		923.469	0.0430677		923.469	0.0220972		923.469	0.0246909		923.469	0.0145267		923.469	0.0344015		923.469	-0.00104483										923.469	-0.0234213		923.469	0.0180451		923.469	0.0171082		923.469	0.00546705
	924.203	0.00372738		924.203	0.0430451		924.203	0.0222405		924.203	0.0241783		924.203	0.0142019		924.203	0.0342946		924.203	-0.00114343										924.203	-0.0233762		924.203	0.0185107		924.203	0.0159702		924.203	0.00491852
	924.936	0.00446424		924.936	0.0429196		924.936	0.0226559		924.936	0.0238183		924.936	0.0134023		924.936	0.0341328		924.936	-0.00069597										924.936	-0.023115		924.936	0.0187221		924.936	0.0145538		924.936	0.0046698
	925.67	0.00459481		925.67	0.0430326		925.67	0.0233042		925.67	0.0233003		925.67	0.0128562		925.67	0.0339014		925.67	-0.000534										925.67	-0.0230016		925.67	0.0189799		925.67	0.01326		925.67	0.00496986
	926.403	0.00603676		926.403	0.0427952		926.403	0.02394		926.403	0.022825		926.403	0.0127045		926.403	0.0339978		926.403	-0.0001332										926.403	-0.0233513		926.403	0.0193419		926.403	0.0122286		926.403	0.00559944
	927.136	0.00599895		927.136	0.0421448		927.136	0.02452		927.136	0.0225517		927.136	0.0129773		927.136	0.0343214		927.136	0.00071054										927.136	-0.0236385		927.136	0.0196877		927.136	0.0117792		927.136	0.00641884
	927.87	0.00728791		927.87	0.0414151		927.87	0.0250251		927.87	0.0222917		927.87	0.0133399		927.87	0.0345568		927.87	0.00179124										927.87	-0.0237593		927.87	0.0199266		927.87	0.0119959		927.87	0.00687293
	928.603	0.00737613		928.603	0.0409157		928.603	0.0249391		928.603	0.0220935		928.603	0.0143589		928.603	0.034542		928.603	0.00272561										928.603	-0.0240994		928.603	0.0199349		928.603	0.0124957		928.603	0.00670776
	929.336	0.00819224		929.336	0.0401242		929.336	0.0242696		929.336	0.0215661		929.336	0.0153202		929.336	0.0350837		929.336	0.00292205										929.336	-0.0244638		929.336	0.0195116		929.336	0.0131798		929.336	0.00682154
	930.069	0.00720649		930.069	0.0394614		930.069	0.0228889		930.069	0.0207701		930.069	0.0163501		930.069	0.0353922		930.069	0.00294332										930.069	-0.0254349		930.069	0.0191999		930.069	0.01358		930.069	0.00724974
	930.801	0.00719474		930.801	0.0386128		930.801	0.0214645		930.801	0.020089		930.801	0.0168803		930.801	0.0362018		930.801	0.00265323										930.801	-0.0261939		930.801	0.0193851		930.801	0.0136481		930.801	0.00696009
	931.534	0.00616954		931.534	0.037485		931.534	0.0203863		931.534	0.0200348		931.534	0.0169596		931.534	0.0361478		931.534	0.00202717										931.534	-0.0260461		931.534	0.0192617		931.534	0.0135605		931.534	0.00652117
	932.267	0.00560607		932.267	0.0363362		932.267	0.0196923		932.267	0.020168		932.267	0.0168221		932.267	0.0363756		932.267	0.00151013										932.267	-0.0263201		932.267	0.0196377		932.267	0.0137033		932.267	0.0067359
	932.999	0.00416661		932.999	0.0354322		932.999	0.0184366		932.999	0.0197692		932.999	0.0161218		932.999	0.0361988		932.999	0.00075769										932.999	-0.0265866		932.999	0.0193243		932.999	0.0134925		932.999	0.00737933
	933.732	0.00300425		933.732	0.03503		933.732	0.0171652		933.732	0.0190902		933.732	0.0149976		933.732	0.0365272		933.732	0.00039653										933.732	-0.0266864		933.732	0.0191063		933.732	0.012947		933.732	0.00813774
	934.464	0.00127485		934.464	0.0348981		934.464	0.0166181		934.464	0.0194045		934.464	0.0143847		934.464	0.0364847		934.464	0.00029357										934.464	-0.0266241		934.464	0.0178963		934.464	0.0132618		934.464	0.00835048
	935.197	0.00060898		935.197	0.0349115		935.197	0.0165073		935.197	0.0198915		935.197	0.013742		935.197	0.0362898		935.197	0.00013935										935.197	-0.0259974		935.197	0.0165634		935.197	0.0140389		935.197	0.00785094
	935.929	2.351e-05		935.929	0.0354336		935.929	0.0166226		935.929	0.0204216		935.929	0.0136503		935.929	0.0358102		935.929	7.294e-05										935.929	-0.0251843		935.929	0.0146152		935.929	0.0147167		935.929	0.00814734
	936.661	0.00028728		936.661	0.0367732		936.661	0.0173		936.661	0.0210001		936.661	0.0140287		936.661	0.0354638		936.661	-0.00018761										936.661	-0.0246537		936.661	0.0134052		936.661	0.0148041		936.661	0.00823968
	937.393	0.00149479		937.393	0.0383804		937.393	0.0178407		937.393	0.0207486		937.393	0.0139676		937.393	0.0346673		937.393	-0.00086304										937.393	-0.0242904		937.393	0.012501		937.393	0.0143268		937.393	0.00780075
	938.125	0.0020643		938.125	0.0394639		938.125	0.0194751		938.125	0.0209425		938.125	0.0143623		938.125	0.034073		938.125	-0.00089376										938.125	-0.024096		938.125	0.012455		938.125	0.0143085		938.125	0.00742992
	938.857	0.00320407		938.857	0.0397747		938.857	0.0219059		938.857	0.0215051		938.857	0.0146851		938.857	0.0339711		938.857	-0.00128847										938.857	-0.0236757		938.857	0.0130083		938.857	0.0149798		938.857	0.00712013
	939.589	0.00383303		939.589	0.040173		939.589	0.0239189		939.589	0.0219231		939.589	0.0146348		939.589	0.0344681		939.589	-0.00132378										939.589	-0.0236151		939.589	0.0144169		939.589	0.0150764		939.589	0.00684061
	940.321	0.00511526		940.321	0.040256		940.321	0.0255685		940.321	0.0222628		940.321	0.0145944		940.321	0.0351751		940.321	-0.00158178										940.321	-0.0231874		940.321	0.0157571		940.321	0.0154442		940.321	0.00661163
	941.053	0.00538171		941.053	0.0402246		941.053	0.0270985		941.053	0.0230474		941.053	0.0143609		941.053	0.0358008		941.053	-0.00110943										941.053	-0.022995		941.053	0.016604		941.053	0.0157542		941.053	0.00513845
	941.784	0.00576296		941.784	0.039409		941.784	0.02743		941.784	0.0236484		941.784	0.0141497		941.784	0.0363297		941.784	-0.00047698										941.784	-0.0234803		941.784	0.0168444		941.784	0.0167627		941.784	0.00496779
	942.516	0.00466348		942.516	0.0385461		942.516	0.0269611		942.516	0.0241257		942.516	0.013748		942.516	0.03662		942.516	0.00086443										942.516	-0.0229964		942.516	0.0173258		942.516	0.0172695		942.516	0.0048311
	943.247	0.00517017		943.247	0.0387283		943.247	0.0259013		943.247	0.0240418		943.247	0.0138913		943.247	0.0370445		943.247	0.0019865										943.247	-0.0232014		943.247	0.0173234		943.247	0.0159464		943.247	0.00557284
	943.979	0.00423246		943.979	0.0393661		943.979	0.024398		943.979	0.0233929		943.979	0.0139285		943.979	0.0361442		943.979	0.00244815										943.979	-0.0238069		943.979	0.0170268		943.979	0.0143881		943.979	0.00629485
	944.71	0.00410486		944.71	0.0397073		944.71	0.0236714		944.71	0.0231589		944.71	0.0135446		944.71	0.0357401		944.71	0.0027054										944.71	-0.0242004		944.71	0.0169545		944.71	0.013013		944.71	0.00715411
	945.441	0.00257069		945.441	0.0398483		945.441	0.0229896		945.441	0.0228297		945.441	0.0141373		945.441	0.0350249		945.441	0.00273042										945.441	-0.024425		945.441	0.0168204		945.441	0.0122113		945.441	0.00763205
	946.172	0.00341411		946.172	0.0395497		946.172	0.0230249		946.172	0.0230318		946.172	0.0141827		946.172	0.0346192		946.172	0.00287951										946.172	-0.0241285		946.172	0.0166012		946.172	0.0122418		946.172	0.0082077
	946.903	0.00247247		946.903	0.0392597		946.903	0.0234698		946.903	0.022461		946.903	0.0141959		946.903	0.0349143		946.903	0.00263481										946.903	-0.0232917		946.903	0.0168391		946.903	0.0120434		946.903	0.0078625
	947.634	0.00261456		947.634	0.0388375		947.634	0.0243125		947.634	0.022301		947.634	0.0139382		947.634	0.0348953		947.634	0.00253643										947.634	-0.0231091		947.634	0.0166405		947.634	0.0121515		947.634	0.00782002
	948.365	0.0012254		948.365	0.0375007		948.365	0.0243483		948.365	0.0221095		948.365	0.0131923		948.365	0.0344017		948.365	0.00241511										948.365	-0.0225987		948.365	0.0166289		948.365	0.0130311		948.365	0.00746831
	949.096	0.00119671		949.096	0.0368524		949.096	0.0242834		949.096	0.0222739		949.096	0.0127011		949.096	0.0346336		949.096	0.00294478										949.096	-0.0212973		949.096	0.0169092		949.096	0.0141416		949.096	0.00728572
	949.827	0.00024882		949.827	0.0360994		949.827	0.0238798		949.827	0.0222854		949.827	0.0127218		949.827	0.0341781		949.827	0.00326781										949.827	-0.0199472		949.827	0.0168439		949.827	0.0145687		949.827	0.00689739
	950.557	0.0009676		950.557	0.035887		950.557	0.0231872		950.557	0.0221064		950.557	0.0122972		950.557	0.034313		950.557	0.00395664										950.557	-0.0191984		950.557	0.0170712		950.557	0.0140696		950.557	0.00661797
	951.288	0.00029262		951.288	0.0360866		951.288	0.0217239		951.288	0.021056		951.288	0.0122045		951.288	0.0338492		951.288	0.00390308										951.288	-0.0191861		951.288	0.017227		951.288	0.0134137		951.288	0.00671032
	952.018	0.00162705		952.018	0.0365141		952.018	0.0201888		952.018	0.0201476		952.018	0.0127241		952.018	0.0341436		952.018	0.00402622										952.018	-0.0196685		952.018	0.0173497		952.018	0.0127899		952.018	0.00711227
	952.749	0.00189189		952.749	0.0371572		952.749	0.0187845		952.749	0.0196612		952.749	0.0133667		952.749	0.0341774		952.749	0.00358105										952.749	-0.0203502		952.749	0.0175535		952.749	0.0119837		952.749	0.00771798
	953.479	0.00342355		953.479	0.0382408		953.479	0.0186497		953.479	0.0194888		953.479	0.0143263		953.479	0.034698		953.479	0.00255898										953.479	-0.0209701		953.479	0.0173587		953.479	0.0112941		953.479	0.00805947
	954.209	0.00412129		954.209	0.0389628		954.209	0.0187103		954.209	0.0195886		954.209	0.014869		954.209	0.0348595		954.209	0.00116765										954.209	-0.0220138		954.209	0.0169007		954.209	0.0103443		954.209	0.00793684
	954.939	0.00620645		954.939	0.0396526		954.939	0.0190687		954.939	0.0196962		954.939	0.0156409		954.939	0.0353126		954.939	0.00020176										954.939	-0.0230667		954.939	0.0168296		954.939	0.00986854		954.939	0.00763365
	955.669	0.006543		955.669	0.0395242		955.669	0.0197838		955.669	0.0202029		955.669	0.0165481		955.669	0.0353815		955.669	-0.00100259										955.669	-0.0240061		955.669	0.0163561		955.669	0.00937248		955.669	0.00709431
	956.399	0.00775743		956.399	0.0391988		956.399	0.0208061		956.399	0.0214387		956.399	0.0167309		956.399	0.0355237		956.399	-0.00141792										956.399	-0.0244796		956.399	0.0163123		956.399	0.00898762		956.399	0.00618858
	957.129	0.00689834		957.129	0.0391121		957.129	0.0220166		957.129	0.0224545		957.129	0.0161393		957.129	0.0353208		957.129	-0.00168616										957.129	-0.0246727		957.129	0.0158187		957.129	0.00869244		957.129	0.00512302
	957.859	0.00736139		957.859	0.0393015		957.859	0.0232616		957.859	0.0232901		957.859	0.0152771		957.859	0.0357671		957.859	-0.00129066										957.859	-0.0247112		957.859	0.0154286		957.859	0.00890465		957.859	0.00340678
	958.589	0.0068081		958.589	0.0398095		958.589	0.0235251		958.589	0.0237021		958.589	0.014832		958.589	0.0357496		958.589	-0.00012714										958.589	-0.0244761		958.589	0.0153969		958.589	0.00968572		958.589	0.00207981
	959.318	0.00719643		959.318	0.0400308		959.318	0.0232492		959.318	0.0232651		959.318	0.0151522		959.318	0.0361922		959.318	0.0014199										959.318	-0.024139		959.318	0.0157602		959.318	0.0107832		959.318	0.0013234
	960.048	0.00593844		960.048	0.0404039		960.048	0.0225967		960.048	0.0227493		960.048	0.0147674		960.048	0.0364405		960.048	0.00240723										960.048	-0.0237014		960.048	0.0163152		960.048	0.0115646		960.048	0.00121144
	960.777	0.00621141		960.777	0.0407875		960.777	0.0218352		960.777	0.0222069		960.777	0.014583		960.777	0.0372378		960.777	0.00346819										960.777	-0.0233253		960.777	0.0170031		960.777	0.0126262		960.777	0.00159585
	961.507	0.00494833		961.507	0.041387		961.507	0.0209059		961.507	0.02132		961.507	0.0151545		961.507	0.0377111		961.507	0.00430425										961.507	-0.0229939		961.507	0.0174281		961.507	0.013257		961.507	0.00192406
	962.236	0.00573948		962.236	0.0416271		962.236	0.0199745		962.236	0.0212646		962.236	0.0153862		962.236	0.0380646		962.236	0.00481197										962.236	-0.0228029		962.236	0.017767		962.236	0.014148		962.236	0.0024931
	962.965	0.0051607		962.965	0.0416834		962.965	0.0189361		962.965	0.0209157		962.965	0.0158094		962.965	0.0377493		962.965	0.00500629										962.965	-0.0224964		962.965	0.0180434		962.965	0.0147532		962.965	0.00330402
	963.694	0.00576163		963.694	0.0414306		963.694	0.0182743		963.694	0.0206526		963.694	0.0157797		963.694	0.0373316		963.694	0.00441965										963.694	-0.0227637		963.694	0.0184794		963.694	0.0151021		963.694	0.00375185
	964.423	0.00522973		964.423	0.0415136		964.423	0.018273		964.423	0.0208328		964.423	0.0152626		964.423	0.0362168		964.423	0.00378912										964.423	-0.0231594		964.423	0.0188124		964.423	0.0152194		964.423	0.00403116
	965.152	0.00568878		965.152	0.0413054		965.152	0.0188051		965.152	0.0208023		965.152	0.0148722		965.152	0.0355644		965.152	0.00351976										965.152	-0.0236496		965.152	0.0190136		965.152	0.0153886		965.152	0.00393999
	965.881	0.00471201		965.881	0.0420533		965.881	0.0194733		965.881	0.0211154		965.881	0.0142426		965.881	0.0341545		965.881	0.00333822										965.881	-0.0244899		965.881	0.0195331		965.881	0.0156138		965.881	0.00371073
	966.61	0.00512071		966.61	0.0422217		966.61	0.0201565		966.61	0.0214731		966.61	0.0135228		966.61	0.0338249		966.61	0.00251857										966.61	-0.0255624		966.61	0.0196567		966.61	0.0157122		966.61	0.00410255
	967.339	0.00462579		967.339	0.0426495		967.339	0.0205004		967.339	0.0213038		967.339	0.0132906		967.339	0.0336976		967.339	0.00143073										967.339	-0.0264718		967.339	0.0203478		967.339	0.0154396		967.339	0.00448284
	968.067	0.00561263		968.067	0.0425865		968.067	0.0206735		968.067	0.0208187		968.067	0.0134759		968.067	0.0341237		968.067	0.00052886										968.067	-0.026999		968.067	0.0208827		968.067	0.0152929		968.067	0.0051726
	968.796	0.00565083		968.796	0.0423589		968.796	0.0208265		968.796	0.0201778		968.796	0.0136965		968.796	0.0349821		968.796	0.00046391										968.796	-0.0272687		968.796	0.0213965		968.796	0.0150777		968.796	0.00561709
	969.524	0.00588309		969.524	0.0420727		969.524	0.0207009		969.524	0.0196804		969.524	0.0135236		969.524	0.0359331		969.524	0.00044375										969.524	-0.0276724		969.524	0.021317		969.524	0.0152875		969.524	0.00642061
	970.253	0.00557835		970.253	0.0418606		970.253	0.0208309		970.253	0.0200175		970.253	0.0134465		970.253	0.0366569		970.253	0.00034254										970.253	-0.0281571		970.253	0.0208359		970.253	0.0154081		970.253	0.00643288
	970.981	0.00604558		970.981	0.0405091		970.981	0.0209137		970.981	0.0202874		970.981	0.0128783		970.981	0.0376039		970.981	-0.00014414										970.981	-0.0281218		970.981	0.0198031		970.981	0.0152277		970.981	0.00581308
	971.709	0.00597316		971.709	0.0395731		971.709	0.0212278		971.709	0.0207415		971.709	0.0119617		971.709	0.0380682		971.709	-4.1e-06										971.709	-0.0272925		971.709	0.0188007		971.709	0.014924		971.709	0.0051256
	972.437	0.00573669		972.437	0.0379876		972.437	0.0217556		972.437	0.0211486		972.437	0.0108969		972.437	0.0380459		972.437	0.00058299										972.437	-0.0265978		972.437	0.0173275		972.437	0.0148442		972.437	0.00449018
	973.165	0.00522816		973.165	0.0370755		973.165	0.0224619		973.165	0.0217063		973.165	0.00960802		973.165	0.0376132		973.165	0.00117856										973.165	-0.0257474		973.165	0.0163604		973.165	0.0147699		973.165	0.00393856
	973.893	0.00434984		973.893	0.0365997		973.893	0.0228912		973.893	0.021996		973.893	0.0086373		973.893	0.0370326		973.893	0.0015094										973.893	-0.0246792		973.893	0.015695		973.893	0.0147037		973.893	0.00348239
	974.621	0.00443175		974.621	0.0362966		974.621	0.0234919		974.621	0.0223373		974.621	0.00827042		974.621	0.0368841		974.621	0.00142566										974.621	-0.0233792		974.621	0.0154705		974.621	0.0137733		974.621	0.00287697
	975.349	0.00428083		975.349	0.0362761		975.349	0.0233775		975.349	0.0222081		975.349	0.00791497		975.349	0.0367623		975.349	0.0012892										975.349	-0.0222621		975.349	0.0156439		975.349	0.0130846		975.349	0.00297385
	976.077	0.00487969		976.077	0.0369403		976.077	0.0228192		976.077	0.0216211		976.077	0.00812229		976.077	0.0367435		976.077	0.00139898										976.077	-0.0214397		976.077	0.0162518		976.077	0.0126911		976.077	0.00393959
	976.805	0.00437727		976.805	0.0381276		976.805	0.0215226		976.805	0.0208378		976.805	0.00915793		976.805	0.0364647		976.805	0.00090821										976.805	-0.0214011		976.805	0.0169299		976.805	0.0128039		976.805	0.00497086
	977.532	0.00434746		977.532	0.0397493		977.532	0.0203744		977.532	0.0204623		977.532	0.0101932		977.532	0.0361046		977.532	1.9e-06										977.532	-0.0210293		977.532	0.0184358		977.532	0.0132666		977.532	0.0055399
	978.26	0.00330567		978.26	0.0410363		978.26	0.0191427		978.26	0.0203475		978.26	0.0114202		978.26	0.0357375		978.26	-0.0006384										978.26	-0.0211077		978.26	0.0197964		978.26	0.0133822		978.26	0.00595221
	978.987	0.00347287		978.987	0.0420555		978.987	0.0184336		978.987	0.0212092		978.987	0.0124059		978.987	0.0355828		978.987	-0.00132078										978.987	-0.0213694		978.987	0.0206627		978.987	0.0134591		978.987	0.0065606
	979.714	0.00245915		979.714	0.0428107		979.714	0.0171546		979.714	0.0215079		979.714	0.0135592		979.714	0.0351666		979.714	-0.00185923										979.714	-0.0216321		979.714	0.0214169		979.714	0.0138127		979.714	0.007205
	980.441	0.00252114		980.441	0.0432389		980.441	0.0158525		980.441	0.021055		980.441	0.0145172		980.441	0.0347584		980.441	-0.00193338										980.441	-0.0220463		980.441	0.0219198		980.441	0.0142002		980.441	0.00779771
	981.169	0.00181658		981.169	0.0434112		981.169	0.015157		981.169	0.0210085		981.169	0.0150967		981.169	0.0339934		981.169	-0.00202871										981.169	-0.022498		981.169	0.0220195		981.169	0.0146901		981.169	0.00775536
	981.896	0.00269646		981.896	0.0428232		981.896	0.0149814		981.896	0.0209836		981.896	0.0149065		981.896	0.0334338		981.896	-0.00145765										981.896	-0.0232038		981.896	0.0221534		981.896	0.0149295		981.896	0.00740708
	982.623	0.00332439		982.623	0.0420963		982.623	0.0149838		982.623	0.0209222		982.623	0.0151454		982.623	0.0330206		982.623	-0.00051732										982.623	-0.0238171		982.623	0.0212683		982.623	0.0143731		982.623	0.00766848
	983.35	0.00398032		983.35	0.0414108		983.35	0.0151984		983.35	0.0209609		983.35	0.0149939		983.35	0.0329619		983.35	0.0001038										983.35	-0.0245696		983.35	0.0199467		983.35	0.0140413		983.35	0.00784646
	984.076	0.00444069		984.076	0.0412301		984.076	0.0150834		984.076	0.0205883		984.076	0.014685		984.076	0.0329117		984.076	0.00060624										984.076	-0.0250971		984.076	0.01866		984.076	0.0138605		984.076	0.00790467
	984.803	0.00535109		984.803	0.0409427		984.803	0.0151423		984.803	0.0208159		984.803	0.0142009		984.803	0.033291		984.803	0.00110889										984.803	-0.025574		984.803	0.0177453		984.803	0.0138932		984.803	0.00765598
	985.53	0.00527299		985.53	0.0408809		985.53	0.0156063		985.53	0.0216424		985.53	0.0142219		985.53	0.0334889		985.53	0.00116708										985.53	-0.0252844		985.53	0.0171805		985.53	0.014208		985.53	0.00777513
	986.256	0.00466064		986.256	0.0409395		986.256	0.0157042		986.256	0.0221538		986.256	0.0151355		986.256	0.03379		986.256	0.00145667										986.256	-0.0250114		986.256	0.0168748		986.256	0.0142831		986.256	0.00847494
	986.983	0.00408187		986.983	0.0415693		986.983	0.0163061		986.983	0.0227959		986.983	0.0163217		986.983	0.0339393		986.983	0.00192968										986.983	-0.0238186		986.983	0.016843		986.983	0.0149265		986.983	0.00891957
	987.709	0.00283988		987.709	0.0422331		987.709	0.0163941		987.709	0.0233982		987.709	0.0174275		987.709	0.0343078		987.709	0.00229102										987.709	-0.0229929		987.709	0.0170273		987.709	0.0160681		987.709	0.00892153
	988.435	0.00263366		988.435	0.0430957		988.435	0.0160298		988.435	0.0235639		988.435	0.0184441		988.435	0.0342943		988.435	0.00258883										988.435	-0.0223952		988.435	0.0173809		988.435	0.0169624		988.435	0.00902692
	989.162	0.00140083		989.162	0.0431801		989.162	0.0159855		989.162	0.0234927		989.162	0.0193919		989.162	0.0339157		989.162	0.00296573										989.162	-0.0222235		989.162	0.0174444		989.162	0.0176079		989.162	0.00928972
	989.888	0.00042074		989.888	0.0434741		989.888	0.0163548		989.888	0.0231053		989.888	0.0197348		989.888	0.0335694		989.888	0.00315595										989.888	-0.022572		989.888	0.0173545		989.888	0.0183218		989.888	0.00958419
	990.614	-0.00013178		990.614	0.0437273		990.614	0.0166191		990.614	0.0225232		990.614	0.0198171		990.614	0.0335215		990.614	0.00355781										990.614	-0.0233124		990.614	0.0168557		990.614	0.0185227		990.614	0.00933943
	991.34	-3.201e-05		991.34	0.0439679		991.34	0.0168743		991.34	0.0224254		991.34	0.0196353		991.34	0.0334469		991.34	0.00385918										991.34	-0.0233685		991.34	0.0164719		991.34	0.0189903		991.34	0.00905191
	992.066	-0.00074578		992.066	0.0438302		992.066	0.0165886		992.066	0.0220656		992.066	0.0195507		992.066	0.033382		992.066	0.00375116										992.066	-0.0240545		992.066	0.0160921		992.066	0.0191258		992.066	0.00898295
	992.791	-0.00051985		992.791	0.0440499		992.791	0.0165028		992.791	0.0211771		992.791	0.0189387		992.791	0.033099		992.791	0.00383939										992.791	-0.0251054		992.791	0.0159458		992.791	0.0189073		992.791	0.00921519
	993.517	-0.0015214		993.517	0.0439594		993.517	0.017181		993.517	0.0205677		993.517	0.0183043		993.517	0.033267		993.517	0.00358967										993.517	-0.0260572		993.517	0.0157127		993.517	0.0191307		993.517	0.00893243
	994.243	-0.00116307		994.243	0.0445555		994.243	0.0178932		994.243	0.0202012		994.243	0.0171143		994.243	0.0344529		994.243	0.00277655										994.243	-0.0271292		994.243	0.0160647		994.243	0.0190126		994.243	0.0083528
	994.968	-0.00131282		994.968	0.0447322		994.968	0.0188381		994.968	0.0199024		994.968	0.0168918		994.968	0.0353316		994.968	0.00340601										994.968	-0.0269477		994.968	0.015662		994.968	0.0182966		994.968	0.00747892
	995.694	0.0499743		995.694	0.187798		995.694	0.100115		995.694	-0.0367232		995.694	0.056116		995.694	-0.057992		995.694	-0.15261										995.694	-0.431963		995.694	-0.119611		995.694	0.0718825		995.694	-0.172712
